# Supplementary material for: Stress-induced pseudokinase TRB3 augments IL1β signaling by interacting with Flightless homolog 1
Source: J Biol Chem. 2023 May 11;299(8):104803. doi: 10.1016/j.jbc.2023.104803 (PMC10432976; doi:10.1016/j.jbc.2023.104803)
Supplement: Supporting Table [file mmc1.xlsx]

## Sheet: Enriched in TRB3 IP
	Accession	Coverage (%) Control	Coverage (%) -TRB3	Area-Control	Area-TRB3	Control #Peptides/#Unique	TRB3 #Peptides/#Unique	Avg. Mass	Description
1	P63101|1433Z_MOUSE	18	13	842220	394130000	5, 2	3, 2	27771	14-3-3 protein zeta/delta OS=Mus musculus OX=10090 GN=Ywhaz PE=1 SV=1
2	O55143|AT2A2_MOUSE	3	22	316760	17165000	2, 2	19, 11	114858	Sarcoplasmic/endoplasmic reticulum calcium ATPase 2 OS=Mus musculus OX=10090 GN=Atp2a2 PE=1 SV=2
3	Q9R1A8|COP1_MOUSE	0	35	0	22549000	0	16, 16	80441	E3 ubiquitin-protein ligase COP1 OS=Mus musculus OX=10090 GN=Cop1 PE=1 SV=2
4	P35564|CALX_MOUSE	2	13	0	7295700	1, 1	5, 5	67278	Calnexin OS=Mus musculus OX=10090 GN=Canx PE=1 SV=1
5	P63037|DNJA1_MOUSE	6	26	0	8897600	1, 1	6, 6	44868	DnaJ homolog subfamily A member 1 OS=Mus musculus OX=10090 GN=Dnaja1 PE=1 SV=1
6	Q91WN1|DNJC9_MOUSE	20	35	40207	3053400	4, 4	7, 7	30059	DnaJ homolog subfamily C member 9 OS=Mus musculus OX=10090 GN=Dnajc9 PE=1 SV=2
7	P70372|ELAV1_MOUSE	15	25	1444900	12330000	3, 3	7, 7	36169	ELAV-like protein 1 OS=Mus musculus OX=10090 GN=Elavl1 PE=1 SV=2
8	P08113|ENPL_MOUSE	6	14	1449900	12593000	3, 3	9, 9	92476	Endoplasmin OS=Mus musculus OX=10090 GN=Hsp90b1 PE=1 SV=2
9	Q9JJ28|FLII_MOUSE	0	47	0	324690000	0	42, 42	144803	Protein flightless-1 homolog OS=Mus musculus OX=10090 GN=Flii PE=1 SV=1
10	P38647|GRP75_MOUSE	0	21	0	676800	0	9, 9	73461	Stress-70 protein mitochondrial OS=Mus musculus OX=10090 GN=Hspa9 PE=1 SV=3
11	P07901|HS90A_MOUSE	0	16	0	6067200	0	12, 7	84788	Heat shock protein HSP 90-alpha OS=Mus musculus OX=10090 GN=Hsp90aa1 PE=1 SV=4
12	Q9JKR6|HYOU1_MOUSE	0	9	0	11091000	0	6, 6	111181	Hypoxia up-regulated protein 1 OS=Mus musculus OX=10090 GN=Hyou1 PE=1 SV=1
13	P11499|HS90B_MOUSE	7	28	1213200	49281000	4, 4	18, 13	83281	Heat shock protein HSP 90-beta OS=Mus musculus OX=10090 GN=Hsp90ab1 PE=1 SV=3
14	P01325|INS1_MOUSE	57	70	0	15145000	7, 1	10, 4	12160	Insulin-1 OS=Mus musculus OX=10090 GN=Ins1 PE=1 SV=1
15	Q91WK0|LRRF2_MOUSE	0	50	0	169500000	0	23, 23	47148	Leucine-rich repeat flightless-interacting protein 2 OS=Mus musculus OX=10090 GN=Lrrfip2 PE=1 SV=1
16	Q8CAQ8|MIC60_MOUSE	0	10	0	5018500	0	6, 6	83900	MICOS complex subunit Mic60 OS=Mus musculus OX=10090 GN=Immt PE=1 SV=1
17	Q62425|NDUA4_MOUSE	0	48	0	16673000	0	4, 4	9327	Cytochrome c oxidase subunit NDUFA4 OS=Mus musculus OX=10090 GN=Ndufa4 PE=1 SV=2
18	P09103|PDIA1_MOUSE	38	52	13021000	98946000	14, 14	24, 24	57059	Protein disulfide-isomerase OS=Mus musculus OX=10090 GN=P4hb PE=1 SV=2
19	Q9QXS1|PLEC_MOUSE	0	29	0	378750000	12, 9	103, 103	534193	Plectin OS=Mus musculus OX=10090 GN=Plec PE=1 SV=3
20	P49443|PPM1A_MOUSE	16	42	0	4167300	0	12, 9	42433	Protein phosphatase 1A OS=Mus musculus OX=10090 GN=Ppm1a PE=1 SV=1
21	Q91YQ5|RPN1_MOUSE	2	39	125000	41151000	1, 1	18, 18	68528	Dolichyl-diphosphooligosaccharide--protein glycosyltransferase subunit 1 OS=Mus musculus OX=10090 GN=Rpn1 PE=1 SV=1
22	Q9WV55|VAPA_MOUSE	0	27	0	7065600	0	5, 4	27855	Vesicle-associated membrane protein-associated protein A OS=Mus musculus OX=10090 GN=Vapa PE=1 SV=2
23	Q60930|VDAC2_MOUSE	11	41	0	30690000	2, 2	9, 9	31733	Voltage-dependent anion-selective channel protein 2 OS=Mus musculus OX=10090 GN=Vdac2 PE=1 SV=2

## Sheet: Flag_IP_Control
Protein Group	Protein ID	Accession	-10lgP	Coverage (%)	Coverage (%) Sample 1	Area Sample 1	#Peptides	#Unique	#Spec Sample 1	PTM	Avg. Mass	Description
9	1	Q8BTI8|SRRM2_MOUSE	411.11	52	52	834570000	131	131	360	Carbamidomethylation; Acetylation (K); Acetylation (N-term); Deamidation (NQ); Methylation(KR); 3 more	294841	Serine/arginine repetitive matrix protein 2 OS=Mus musculus OX=10090 GN=Srrm2 PE=1 SV=3
14	2	E9PVX6|KI67_MOUSE	409.09	62	62	362050000	173	173	291	Carbamidomethylation; Acetylation (K); Acetylation (N-term); Deamidation (NQ); Methylation(KR); 2 more	350864	Proliferation marker protein Ki-67 OS=Mus musculus OX=10090 GN=Mki67 PE=1 SV=1
1	18	P01869|IGH1M_MOUSE	387.54	80	80	156520000000	140	140	1982	Carbamidomethylation; Acetylation (K); Acetylation (N-term); Deamidation (NQ); Methylation(KR); 3 more	43387	Ig gamma-1 chain C region membrane-bound form OS=Mus musculus OX=10090 GN=Ighg1 PE=1 SV=2
10	5	Q569Z6|TR150_MOUSE	346.74	52	52	2356000000	84	83	311	Acetylation (K); Acetylation (N-term); Deamidation (NQ); Methylation(KR); Oxidation (HW); 2 more	108178	Thyroid hormone receptor-associated protein 3 OS=Mus musculus OX=10090 GN=Thrap3 PE=1 SV=1
24	3	Q8VEK3|HNRPU_MOUSE	345.94	62	62	1132700000	60	60	187	Carbamidomethylation; Acetylation (K); Acetylation (N-term); Deamidation (NQ); Methylation(KR); 2 more	87918	Heterogeneous nuclear ribonucleoprotein U OS=Mus musculus OX=10090 GN=Hnrnpu PE=1 SV=1
3	74	P62806|H4_MOUSE	334.08	87	87	20101000000	52	52	720	Acetylation (K); Acetylation (N-term); Deamidation (NQ); Methylation(KR); Oxidation (M)	11367	Histone H4 OS=Mus musculus OX=10090 GN=H4f16 PE=1 SV=2
2	46	P01837|IGKC_MOUSE	323.8	100	100	25359000000	63	63	1161	Carbamidomethylation; Acetylation (K); Acetylation (N-term); Deamidation (NQ); Methylation(KR); 3 more	11934	Immunoglobulin kappa constant OS=Mus musculus OX=10090 GN=Igkc PE=1 SV=2
15	8	Q8K019|BCLF1_MOUSE	321.91	56	56	765590000	68	67	207	Carbamidomethylation; Acetylation (N-term); Deamidation (NQ); Methylation(KR); Oxidation (HW); 2 more	106002	Bcl-2-associated transcription factor 1 OS=Mus musculus OX=10090 GN=Bclaf1 PE=1 SV=2
31	4	P11103|PARP1_MOUSE	316.38	47	47	476380000	45	44	123	Carbamidomethylation; Acetylation (K); Acetylation (N-term); Deamidation (NQ); Methylation(KR); 2 more	113100	Poly [ADP-ribose] polymerase 1 OS=Mus musculus OX=10090 GN=Parp1 PE=1 SV=3
13	7	P36993|PPM1B_MOUSE	308.27	88	88	976850000	36	32	234	Carbamidomethylation; Acetylation (N-term); Deamidation (NQ); Methylation(KR); Oxidation (HW); 2 more	42795	Protein phosphatase 1B OS=Mus musculus OX=10090 GN=Ppm1b PE=1 SV=1
34	11	E9Q7G0|NUMA1_MOUSE	302.32	46	46	121110000	79	79	125	Carbamidomethylation; Acetylation (K); Acetylation (N-term); Deamidation (NQ); Methylation(KR); 2 more	235628	Nuclear mitotic apparatus protein 1 OS=Mus musculus OX=10090 GN=Numa1 PE=1 SV=1
35	29	Q99LB2|DHRS4_MOUSE	295.15	81	81	687930000	39	39	101	Carbamidomethylation; Acetylation (K); Deamidation (NQ); Methylation(KR); Oxidation (M); Phosphorylation (STY)	29885	Dehydrogenase/reductase SDR family member 4 OS=Mus musculus OX=10090 GN=Dhrs4 PE=1 SV=3
5	140	P10853|H2B1F_MOUSE	291.35	93	93		35	0	668	Acetylation (K); Acetylation (N-term); Deamidation (NQ); Methylation(KR); Oxidation (HW); 2 more	13936	Histone H2B type 1-F/J/L OS=Mus musculus OX=10090 GN=H2bc15 PE=1 SV=2
5	143	Q8CGP2|H2B1P_MOUSE	291.35	81	81		33	0	666	Acetylation (K); Acetylation (N-term); Deamidation (NQ); Methylation(KR); Oxidation (HW); 2 more	13992	Histone H2B type 1-P OS=Mus musculus OX=10090 GN=Hist1h2bp PE=1 SV=3
5	137	Q64475|H2B1B_MOUSE	291.35	83	83		33	0	666	Acetylation (K); Acetylation (N-term); Deamidation (NQ); Methylation(KR); Oxidation (HW); 2 more	13952	Histone H2B type 1-B OS=Mus musculus OX=10090 GN=H2bc3 PE=1 SV=3
26	14	P60710|ACTB_MOUSE	290.85	70	70	15489000	31	1	161	Carbamidomethylation; Acetylation (N-term); Deamidation (NQ); Methylation(KR); Oxidation (M); Phosphorylation (STY)	41737	Actin cytoplasmic 1 OS=Mus musculus OX=10090 GN=Actb PE=1 SV=1
4	139	Q6ZWY9|H2B1C_MOUSE	290.74	93	93	61323000	35	1	669	Acetylation (K); Acetylation (N-term); Deamidation (NQ); Methylation(KR); Oxidation (HW); 2 more	13906	Histone H2B type 1-C/E/G OS=Mus musculus OX=10090 GN=H2bc8 PE=1 SV=3
4	138	P10854|H2B1M_MOUSE	290.74	89	89	61323000	34	1	668	Acetylation (K); Acetylation (N-term); Deamidation (NQ); Methylation(KR); Oxidation (HW); 2 more	13936	Histone H2B type 1-M OS=Mus musculus OX=10090 GN=H2bc14 PE=1 SV=2
4	142	Q64478|H2B1H_MOUSE	290.74	87	87	61323000	34	1	668	Acetylation (K); Acetylation (N-term); Deamidation (NQ); Methylation(KR); Oxidation (HW); 2 more	13920	Histone H2B type 1-H OS=Mus musculus OX=10090 GN=H2bc9 PE=1 SV=3
4	141	Q64525|H2B2B_MOUSE	290.74	83	83	61323000	33	1	667	Acetylation (K); Acetylation (N-term); Deamidation (NQ); Methylation(KR); Oxidation (HW); 2 more	13920	Histone H2B type 2-B OS=Mus musculus OX=10090 GN=Hist2h2bb PE=1 SV=3
27	13	P63260|ACTG_MOUSE	290.11	70	70	22238000	31	1	158	Carbamidomethylation; Acetylation (N-term); Deamidation (NQ); Methylation(KR); Oxidation (M); Phosphorylation (STY)	41793	Actin cytoplasmic 2 OS=Mus musculus OX=10090 GN=Actg1 PE=1 SV=1
46	6	Q01320|TOP2A_MOUSE	287.39	38	38	88322000	55	46	77	Carbamidomethylation; Acetylation (K); Acetylation (N-term); Deamidation (NQ); Methylation(KR); 2 more	172789	DNA topoisomerase 2-alpha OS=Mus musculus OX=10090 GN=Top2a PE=1 SV=2
41	12	Q8VDD5|MYH9_MOUSE	283.53	37	37	50921000	53	51	77	Carbamidomethylation; Acetylation (K); Acetylation (N-term); Deamidation (NQ); Oxidation (M); Phosphorylation (STY)	226370	Myosin-9 OS=Mus musculus OX=10090 GN=Myh9 PE=1 SV=4
32	256	P0C0S6|H2AZ_MOUSE	282.78	75	75	485060000	22	18	115	Acetylation (K); Acetylation (N-term); Deamidation (NQ); Methylation(KR); Oxidation (HW); Phosphorylation (STY)	13553	Histone H2A.Z OS=Mus musculus OX=10090 GN=H2az1 PE=1 SV=2
32	257	Q3THW5|H2AV_MOUSE	282.78	66	66	485060000	21	17	114	Acetylation (K); Acetylation (N-term); Deamidation (NQ); Methylation(KR); Oxidation (HW); Phosphorylation (STY)	13509	Histone H2A.V OS=Mus musculus OX=10090 GN=H2az2 PE=1 SV=3
6	128	Q8CGP1|H2B1K_MOUSE	279.62	93	93		33	0	659	Acetylation (K); Acetylation (N-term); Deamidation (NQ); Methylation(KR); Oxidation (HW); 2 more	13920	Histone H2B type 1-K OS=Mus musculus OX=10090 GN=H2bc12 PE=1 SV=3
11	144	tr|A0A140T8M0|A0A140T8M0_MOUSE	273.77	88	88	1095900000	35	7	278	Carbamidomethylation; Acetylation (K); Acetylation (N-term); Deamidation (NQ); Methylation(KR); 2 more	13117	Immunoglobulin kappa variable 1-117 (Fragment) OS=Mus musculus OX=10090 GN=Igkv1-117 PE=4 SV=2
12	176	tr|A0A0B4J1I0|A0A0B4J1I0_MOUSE	273.29	66	66	1834100	31	3	252	Carbamidomethylation; Acetylation (K); Acetylation (N-term); Deamidation (NQ); Oxidation (M); Phosphorylation (STY)	13079	Immunoglobulin kappa variable 1-110 (Fragment) OS=Mus musculus OX=10090 GN=Igkv1-110 PE=4 SV=5
49	10	P20029|BIP_MOUSE	269.18	56	56	145370000	36	34	70	Carbamidomethylation; Deamidation (NQ); Methylation(KR); Oxidation (M); Phosphorylation (STY)	72422	Endoplasmic reticulum chaperone BiP OS=Mus musculus OX=10090 GN=Hspa5 PE=1 SV=3
48	15	Q8VDD9|PHIP_MOUSE	268.59	35	35	144700000	46	45	72	Carbamidomethylation; Acetylation (N-term); Deamidation (NQ); Methylation(KR); Oxidation (M); Phosphorylation (STY)	206725	PH-interacting protein OS=Mus musculus OX=10090 GN=Phip PE=1 SV=2
28	149	Q6GSS7|H2A2A_MOUSE	267.29	79	79	0	32	1	150	Acetylation (N-term); Deamidation (NQ); Oxidation (M)	14095	Histone H2A type 2-A OS=Mus musculus OX=10090 GN=Hist2h2aa2 PE=1 SV=3
40	37	Q9QZQ8|H2AY_MOUSE	265.05	60	60	245890000	21	19	69	Carbamidomethylation; Acetylation (N-term); Deamidation (NQ); Methylation(KR); Oxidation (HW); Phosphorylation (STY)	39735	Core histone macro-H2A.1 OS=Mus musculus OX=10090 GN=Macroh2a1 PE=1 SV=3
60	25	Q9JHJ0|TMOD3_MOUSE	261.97	64	64	123340000	24	24	44	Deamidation (NQ); Methylation(KR); Oxidation (M); Phosphorylation (STY)	39503	Tropomodulin-3 OS=Mus musculus OX=10090 GN=Tmod3 PE=1 SV=1
42	213	P43277|H13_MOUSE	261.04	53	53	43065000	27	2	81	Acetylation (K); Acetylation (N-term); Deamidation (NQ); Methylation(KR); Phosphorylation (STY)	22100	Histone H1.3 OS=Mus musculus OX=10090 GN=H1-3 PE=1 SV=2
38	241	P15864|H12_MOUSE	260.38	53	53	92078000	29	11	82	Acetylation (N-term); Deamidation (NQ); Methylation(KR); Phosphorylation (STY)	21267	Histone H1.2 OS=Mus musculus OX=10090 GN=H1-2 PE=1 SV=2
29	161	Q64523|H2A2C_MOUSE	259.47	78	78		28	0	130	Acetylation (N-term); Deamidation (NQ); Oxidation (M)	13988	Histone H2A type 2-C OS=Mus musculus OX=10090 GN=H2ac20 PE=1 SV=3
45	23	Q8CCK0|H2AW_MOUSE	258.64	63	63	107460000	26	24	74	Carbamidomethylation; Acetylation (K); Deamidation (NQ); Methylation(KR); Phosphorylation (STY)	40092	Core histone macro-H2A.2 OS=Mus musculus OX=10090 GN=Macroh2a2 PE=1 SV=3
43	214	P43274|H14_MOUSE	258.47	53	53	132110000	28	10	81	Acetylation (K); Acetylation (N-term); Deamidation (NQ); Methylation(KR); Phosphorylation (STY)	21977	Histone H1.4 OS=Mus musculus OX=10090 GN=H1-4 PE=1 SV=2
54	30	P99024|TBB5_MOUSE	258.1	55	55	12597000	18	3	48	Carbamidomethylation; Acetylation (N-term); Deamidation (NQ); Oxidation (M)	49671	Tubulin beta-5 chain OS=Mus musculus OX=10090 GN=Tubb5 PE=1 SV=1
7	171	Q8CGP0|H2B3B_MOUSE	257.77	89	89	31287000	25	3	532	Acetylation (K); Acetylation (N-term); Deamidation (NQ); Methylation(KR); Oxidation (M); Phosphorylation (STY)	13908	Histone H2B type 3-B OS=Mus musculus OX=10090 GN=H2bu1 PE=1 SV=3
7	172	Q9D2U9|H2B3A_MOUSE	257.77	75	75	31287000	23	3	530	Acetylation (K); Acetylation (N-term); Deamidation (NQ); Methylation(KR); Oxidation (M); Phosphorylation (STY)	13994	H2B.U histone 2 OS=Mus musculus OX=10090 GN=H2bu2 PE=1 SV=3
53	9	Q61033|LAP2A_MOUSE	256.88	67	67	98589000	36	36	67	Carbamidomethylation; Acetylation (K); Deamidation (NQ); Methylation(KR); Oxidation (HW); Phosphorylation (STY)	75168	Lamina-associated polypeptide 2 isoforms alpha/zeta OS=Mus musculus OX=10090 GN=Tmpo PE=1 SV=4
47	17	P20918|PLMN_MOUSE	256.38	48	48	151330000	35	35	72	Carbamidomethylation; Deamidation (NQ); Oxidation (M)	90808	Plasminogen OS=Mus musculus OX=10090 GN=Plg PE=1 SV=3
17	92	P84228|H32_MOUSE	251.74	88	88	642580000	41	2	242	Carbamidomethylation; Acetylation (K); Acetylation (N-term); Deamidation (NQ); Methylation(KR); 2 more	15388	Histone H3.2 OS=Mus musculus OX=10090 GN=H3c15 PE=1 SV=2
67	35	O88533|DDC_MOUSE	250.8	38	38	77404000	25	24	45	Acetylation (N-term); Deamidation (NQ); Methylation(KR); Oxidation (M); Phosphorylation (STY)	53874	Aromatic-L-amino-acid decarboxylase OS=Mus musculus OX=10090 GN=Ddc PE=1 SV=1
50	21	Q8CDM1|ATAD2_MOUSE	249.48	42	42	131030000	34	32	60	Carbamidomethylation; Acetylation (K); Acetylation (N-term); Deamidation (NQ); Methylation(KR); 3 more	117943	ATPase family AAA domain-containing protein 2 OS=Mus musculus OX=10090 GN=Atad2 PE=1 SV=1
63	44	P68372|TBB4B_MOUSE	248.82	49	49	165420	16	1	38	Carbamidomethylation; Acetylation (N-term); Deamidation (NQ); Oxidation (M)	49831	Tubulin beta-4B chain OS=Mus musculus OX=10090 GN=Tubb4b PE=1 SV=1
30	197	P27661|H2AX_MOUSE	247.14	48	48	334300000	25	5	114	Acetylation (N-term); Deamidation (NQ)	15143	Histone H2AX OS=Mus musculus OX=10090 GN=H2ax PE=1 SV=2
16	157	Q8BFU2|H2A3_MOUSE	245.42	57	57		30	0	196	Acetylation (N-term); Deamidation (NQ)	14121	Histone H2A type 3 OS=Mus musculus OX=10090 GN=H2aw PE=1 SV=3
16	150	Q8CGP6|H2A1H_MOUSE	245.42	58	58		30	0	196	Acetylation (N-term); Deamidation (NQ)	13950	Histone H2A type 1-H OS=Mus musculus OX=10090 GN=H2ac12 PE=1 SV=3
16	160	C0HKE8|H2A1O_MOUSE	245.42	57	57		30	0	196	Acetylation (N-term); Deamidation (NQ)	14135	Histone H2A type 1-O OS=Mus musculus OX=10090 GN=Hist1h2ao PE=1 SV=1
16	159	C0HKE3|H2A1D_MOUSE	245.42	57	57		30	0	196	Acetylation (N-term); Deamidation (NQ)	14135	Histone H2A type 1-D OS=Mus musculus OX=10090 GN=H2ac7 PE=1 SV=1
16	158	C0HKE4|H2A1E_MOUSE	245.42	57	57		30	0	196	Acetylation (N-term); Deamidation (NQ)	14135	Histone H2A type 1-E OS=Mus musculus OX=10090 GN=H2ac8 PE=1 SV=1
16	156	C0HKE2|H2A1C_MOUSE	245.42	57	57		30	0	196	Acetylation (N-term); Deamidation (NQ)	14135	Histone H2A type 1-C OS=Mus musculus OX=10090 GN=H2ac6 PE=1 SV=1
16	155	C0HKE1|H2A1B_MOUSE	245.42	57	57		30	0	196	Acetylation (N-term); Deamidation (NQ)	14135	Histone H2A type 1-B OS=Mus musculus OX=10090 GN=H2ac4 PE=1 SV=1
16	154	C0HKE5|H2A1G_MOUSE	245.42	57	57		30	0	196	Acetylation (N-term); Deamidation (NQ)	14135	Histone H2A type 1-G OS=Mus musculus OX=10090 GN=H2ac11 PE=1 SV=1
16	153	C0HKE6|H2A1I_MOUSE	245.42	57	57		30	0	196	Acetylation (N-term); Deamidation (NQ)	14135	Histone H2A type 1-I OS=Mus musculus OX=10090 GN=H2ac13 PE=1 SV=1
16	152	C0HKE7|H2A1N_MOUSE	245.42	57	57		30	0	196	Acetylation (N-term); Deamidation (NQ)	14135	Histone H2A type 1-N OS=Mus musculus OX=10090 GN=Hist1h2an PE=1 SV=1
16	151	C0HKE9|H2A1P_MOUSE	245.42	57	57		30	0	196	Acetylation (N-term); Deamidation (NQ)	14135	Histone H2A type 1-P OS=Mus musculus OX=10090 GN=Hist1h2ap PE=1 SV=1
84	22	P29341|PABP1_MOUSE	245.14	39	39	44905000	22	17	34	Carbamidomethylation; Acetylation (K); Deamidation (NQ); Phosphorylation (STY)	70671	Polyadenylate-binding protein 1 OS=Mus musculus OX=10090 GN=Pabpc1 PE=1 SV=2
18	199	Q8CGP5|H2A1F_MOUSE	243.48	58	58	22980000	28	1	185	Acetylation (N-term); Deamidation (NQ)	14162	Histone H2A type 1-F OS=Mus musculus OX=10090 GN=Hist1h2af PE=1 SV=3
44	204	Q64522|H2A2B_MOUSE	243.05	74	74	8180400	22	2	75	Acetylation (N-term); Deamidation (NQ); Methylation(KR); Oxidation (M)	14013	Histone H2A type 2-B OS=Mus musculus OX=10090 GN=H2ac21 PE=1 SV=3
8	173	Q64524|H2B2E_MOUSE	240.5	87	87	73648000	21	2	520	Acetylation (K); Acetylation (N-term); Deamidation (NQ); Methylation(KR); Oxidation (M)	13993	Histone H2B type 2-E OS=Mus musculus OX=10090 GN=H2bc21 PE=1 SV=3
55	36	Q52KI8|SRRM1_MOUSE	238.92	34	34	129870000	34	34	68	Acetylation (K); Acetylation (N-term); Deamidation (NQ); Methylation(KR); Oxidation (HW); 2 more	106862	Serine/arginine repetitive matrix protein 1 OS=Mus musculus OX=10090 GN=Srrm1 PE=1 SV=2
21	93	P68433|H31_MOUSE	238.65	88	88	129640000	38	1	225	Carbamidomethylation; Acetylation (K); Acetylation (N-term); Deamidation (NQ); Methylation(KR); Oxidation (M)	15404	Histone H3.1 OS=Mus musculus OX=10090 GN=H3c11 PE=1 SV=2
81	57	P62702|RS4X_MOUSE	238.52	63	63	115110000	19	19	35	Carbamidomethylation; Deamidation (NQ)	29598	40S ribosomal protein S4 X isoform OS=Mus musculus OX=10090 GN=Rps4x PE=1 SV=2
58	42	Q9CXS4|CENPV_MOUSE	237.89	63	63	205680000	17	17	54	Carbamidomethylation; Acetylation (N-term); Deamidation (NQ); Methylation(KR); Phosphorylation (STY)	27541	Centromere protein V OS=Mus musculus OX=10090 GN=Cenpv PE=1 SV=2
23	91	P84244|H33_MOUSE	237.12	88	88	98517000	36	3	209	Carbamidomethylation; Acetylation (K); Acetylation (N-term); Methylation(KR); Oxidation (HW); Oxidation (M)	15328	Histone H3.3 OS=Mus musculus OX=10090 GN=H3-3b PE=1 SV=2
37	60	P62270|RS18_MOUSE	236.42	80	80	693050000	25	25	87	Acetylation (N-term); Deamidation (NQ); Oxidation (M)	17719	40S ribosomal protein S18 OS=Mus musculus OX=10090 GN=Rps18 PE=1 SV=3
70	85	Q7TMM9|TBB2A_MOUSE	235.77	40	40	405230	14	1	35	Carbamidomethylation; Acetylation (N-term); Deamidation (NQ); Oxidation (M)	49907	Tubulin beta-2A chain OS=Mus musculus OX=10090 GN=Tubb2a PE=1 SV=1
70	86	Q9CWF2|TBB2B_MOUSE	235.77	40	40	405230	14	1	35	Carbamidomethylation; Acetylation (N-term); Deamidation (NQ); Oxidation (M)	49953	Tubulin beta-2B chain OS=Mus musculus OX=10090 GN=Tubb2b PE=1 SV=1
20	198	Q8R1M2|H2AJ_MOUSE	235.06	56	56	143680	27	2	178	Acetylation (N-term); Deamidation (NQ)	14045	Histone H2A.J OS=Mus musculus OX=10090 GN=H2aj PE=1 SV=1
65	51	A2AR02|PPIG_MOUSE	234.47	26	26	143960000	19	19	41	Carbamidomethylation; Acetylation (K); Acetylation (N-term); Deamidation (NQ); Methylation(KR); 2 more	88325	Peptidyl-prolyl cis-trans isomerase G OS=Mus musculus OX=10090 GN=Ppig PE=1 SV=1
19	200	Q8CGP7|H2A1K_MOUSE	233.37	56	56	15281000	26	1	180	Acetylation (N-term); Deamidation (NQ)	14150	Histone H2A type 1-K OS=Mus musculus OX=10090 GN=H2ac15 PE=1 SV=3
85	16	Q3U1J4|DDB1_MOUSE	232.68	30	30	60304000	28	28	39	Carbamidomethylation; Deamidation (NQ); Methylation(KR); Oxidation (HW); Oxidation (M); Phosphorylation (STY)	126853	DNA damage-binding protein 1 OS=Mus musculus OX=10090 GN=Ddb1 PE=1 SV=2
73	27	O88508|DNM3A_MOUSE	232.37	33	33	386210000	30	30	46	Carbamidomethylation; Acetylation (K); Acetylation (N-term); Deamidation (NQ); Methylation(KR); 2 more	101672	DNA (cytosine-5)-methyltransferase 3A OS=Mus musculus OX=10090 GN=Dnmt3a PE=1 SV=2
71	119	P43276|H15_MOUSE	231.78	52	52	76838000	25	17	52	Acetylation (K); Acetylation (N-term); Deamidation (NQ); Methylation(KR); Phosphorylation (STY)	22576	Histone H1.5 OS=Mus musculus OX=10090 GN=H1-5 PE=1 SV=2
22	201	tr|Q8CGP4|Q8CGP4_MOUSE	230.62	47	47		23	0	172	Acetylation (N-term); Deamidation (NQ)	14056	Histone H2A OS=Mus musculus OX=10090 GN=H2ac1 PE=1 SV=1
90	64	Q8BG05|ROA3_MOUSE	228.94	58	58	67623000	24	23	38	Carbamidomethylation; Acetylation (K); Acetylation (N-term); Deamidation (NQ); Oxidation (M)	39652	Heterogeneous nuclear ribonucleoprotein A3 OS=Mus musculus OX=10090 GN=Hnrnpa3 PE=1 SV=1
97	32	Q9Z2V5|HDAC6_MOUSE	226.73	21	21	67758000	22	22	31	Carbamidomethylation; Acetylation (K); Deamidation (NQ); Methylation(KR); Oxidation (M); Phosphorylation (STY)	125787	Histone deacetylase 6 OS=Mus musculus OX=10090 GN=Hdac6 PE=1 SV=3
39	40	Q6PDM2|SRSF1_MOUSE	226.53	69	69	329280000	25	24	78	Carbamidomethylation; Acetylation (N-term); Methylation(KR); Oxidation (M); Phosphorylation (STY)	27745	Serine/arginine-rich splicing factor 1 OS=Mus musculus OX=10090 GN=Srsf1 PE=1 SV=3
83	24	Q9Z277|BAZ1B_MOUSE	226.28	28	28	37242000	30	30	44	Carbamidomethylation; Acetylation (N-term); Deamidation (NQ); Methylation(KR); Oxidation (HW); 2 more	170650	Tyrosine-protein kinase BAZ1B OS=Mus musculus OX=10090 GN=Baz1b PE=1 SV=2
66	20	Q9JIX8|ACINU_MOUSE	225.99	33	33	62050000	37	37	64	Carbamidomethylation; Acetylation (K); Acetylation (N-term); Deamidation (NQ); Methylation(KR); 2 more	150719	Apoptotic chromatin condensation inducer in the nucleus OS=Mus musculus OX=10090 GN=Acin1 PE=1 SV=3
64	124	Q61686|CBX5_MOUSE	225.36	61	61	163180000	15	14	45	Carbamidomethylation; Deamidation (NQ); Methylation(KR); Oxidation (M); Phosphorylation (STY)	22186	Chromobox protein homolog 5 OS=Mus musculus OX=10090 GN=Cbx5 PE=1 SV=1
36	48	P68033|ACTC_MOUSE	225.36	37	37	62121000	19	2	81	Deamidation (NQ); Oxidation (M); Phosphorylation (STY)	42019	Actin alpha cardiac muscle 1 OS=Mus musculus OX=10090 GN=Actc1 PE=1 SV=1
36	50	P68134|ACTS_MOUSE	225.36	31	31	62121000	18	1	80	Deamidation (NQ); Oxidation (M)	42051	Actin alpha skeletal muscle OS=Mus musculus OX=10090 GN=Acta1 PE=1 SV=1
79	49	P63017|HSP7C_MOUSE	221.46	43	43	40583000	22	19	36	Carbamidomethylation; Acetylation (K); Acetylation (N-term); Deamidation (NQ); Methylation(KR); Phosphorylation (STY)	70871	Heat shock cognate 71 kDa protein OS=Mus musculus OX=10090 GN=Hspa8 PE=1 SV=1
52	210	P23198|CBX3_MOUSE	220.64	44	44	255960000	10	8	48	Carbamidomethylation; Deamidation (NQ); Oxidation (M)	20855	Chromobox protein homolog 3 OS=Mus musculus OX=10090 GN=Cbx3 PE=1 SV=2
33	345	tr|A0A140T8M9|A0A140T8M9_MOUSE	220.29	40	40	57086000	15	2	99	Carbamidomethylation; Deamidation (NQ); Phosphorylation (STY)	13117	Immunoglobulin kappa chain variable 1-122 (Fragment) OS=Mus musculus OX=10090 GN=Igkv1-122 PE=4 SV=2
80	56	P62482|KCAB2_MOUSE	219.47	55	55	104470000	18	18	41	Carbamidomethylation; Acetylation (N-term); Deamidation (NQ); Methylation(KR); Oxidation (M); Phosphorylation (STY)	41021	Voltage-gated potassium channel subunit beta-2 OS=Mus musculus OX=10090 GN=Kcnab2 PE=1 SV=1
25	580	tr|A0A140T8N1|A0A140T8N1_MOUSE	218.29	21	21	13305000	16	1	150	Deamidation (NQ)	13167	Immunoglobulin kappa chain variable 1-88 (Fragment) OS=Mus musculus OX=10090 GN=Igkv1-88 PE=4 SV=2
68	19	O88554|PARP2_MOUSE	217.25	45	45	35257000	19	18	36	Carbamidomethylation; Phosphorylation (STY)	63397	Poly [ADP-ribose] polymerase 2 OS=Mus musculus OX=10090 GN=Parp2 PE=1 SV=3
69	33	Q8CIG8|ANM5_MOUSE	215.55	37	37	53599000	24	24	38	Carbamidomethylation; Acetylation (N-term); Deamidation (NQ); Methylation(KR); Oxidation (M); Phosphorylation (STY)	72680	Protein arginine N-methyltransferase 5 OS=Mus musculus OX=10090 GN=Prmt5 PE=1 SV=3
61	126	P83917|CBX1_MOUSE	213.5	65	65	94021000	12	11	43	Carbamidomethylation; Deamidation (NQ); Oxidation (M)	21418	Chromobox protein homolog 1 OS=Mus musculus OX=10090 GN=Cbx1 PE=1 SV=1
77	82	P62996|TRA2B_MOUSE	212.79	49	49	145620000	15	13	40	Carbamidomethylation; Acetylation (N-term); Deamidation (NQ); Phosphorylation (STY)	33666	Transformer-2 protein homolog beta OS=Mus musculus OX=10090 GN=Tra2b PE=1 SV=1
105	43	Q62167|DDX3X_MOUSE	207.07	29	29	12879000	15	13	21	Carbamidomethylation	73102	ATP-dependent RNA helicase DDX3X OS=Mus musculus OX=10090 GN=Ddx3x PE=1 SV=3
72	174	Q8BL97|SRSF7_MOUSE	206.97	34	34	327020000	12	11	32	Carbamidomethylation; Phosphorylation (STY)	30818	Serine/arginine-rich splicing factor 7 OS=Mus musculus OX=10090 GN=Srsf7 PE=1 SV=1
139	38	P09103|PDIA1_MOUSE	206.59	38	38	13021000	14	14	17	Deamidation (NQ)	57059	Protein disulfide-isomerase OS=Mus musculus OX=10090 GN=P4hb PE=1 SV=2
98	26	Q64511|TOP2B_MOUSE	206.01	15	15	52725000	21	12	26	Carbamidomethylation	181908	DNA topoisomerase 2-beta OS=Mus musculus OX=10090 GN=Top2b PE=1 SV=2
103	296	P43275|H11_MOUSE	204.9	41	41	52857000	12	8	21	Acetylation (N-term); Deamidation (NQ)	21785	Histone H1.1 OS=Mus musculus OX=10090 GN=H1-1 PE=1 SV=2
132	83	P62242|RS8_MOUSE	204.45	61	61	36221000	12	12	20	Carbamidomethylation	24205	40S ribosomal protein S8 OS=Mus musculus OX=10090 GN=Rps8 PE=1 SV=2
111	28	Q91VN6|DDX41_MOUSE	204.04	38	38	36855000	19	19	23	Carbamidomethylation	69820	Probable ATP-dependent RNA helicase DDX41 OS=Mus musculus OX=10090 GN=Ddx41 PE=1 SV=2
89	113	P02535|K1C10_MOUSE	203.51	19	19	165310000	12	8	29	Deamidation (NQ); Methylation(KR); Oxidation (M)	57770	Keratin type I cytoskeletal 10 OS=Mus musculus OX=10090 GN=Krt10 PE=1 SV=3
104	34	Q91ZW3|SMCA5_MOUSE	203.33	19	19	24471000	19	19	23	Carbamidomethylation	121627	SWI/SNF-related matrix-associated actin-dependent regulator of chromatin subfamily A member 5 OS=Mus musculus OX=10090 GN=Smarca5 PE=1 SV=1
123	53	Q8CFE4|SCYL2_MOUSE	200.97	23	23	132260000	13	13	20	Carbamidomethylation; Acetylation (N-term); Oxidation (M)	103317	SCY1-like protein 2 OS=Mus musculus OX=10090 GN=Scyl2 PE=1 SV=1
74	101	P47963|RL13_MOUSE	200.28	50	50	456750000	15	15	34	Oxidation (M)	24305	60S ribosomal protein L13 OS=Mus musculus OX=10090 GN=Rpl13 PE=1 SV=3
112	89	Q99J09|MEP50_MOUSE	199.09	51	51	50085000	11	11	21	Carbamidomethylation; Deamidation (NQ)	36943	Methylosome protein 50 OS=Mus musculus OX=10090 GN=Wdr77 PE=1 SV=1
110	31	Q9WU62|INCE_MOUSE	197.76	30	30	25253000	19	19	27	Carbamidomethylation; Deamidation (NQ)	101209	Inner centromere protein OS=Mus musculus OX=10090 GN=Incenp PE=1 SV=2
121	66	P05213|TBA1B_MOUSE	197.38	34	34	20025000	10	3	19	Carbamidomethylation	50152	Tubulin alpha-1B chain OS=Mus musculus OX=10090 GN=Tuba1b PE=1 SV=2
86	69	tr|Q9ER67|Q9ER67_MOUSE	196.55	31	31	26686000	13	13	26		65401	MAGE family member D2 OS=Mus musculus OX=10090 GN=Maged2 PE=1 SV=1
51	72	Q922U2|K2C5_MOUSE	195.97	24	24	8530600	18	7	55	Carbamidomethylation; Deamidation (NQ); Oxidation (M)	61767	Keratin type II cytoskeletal 5 OS=Mus musculus OX=10090 GN=Krt5 PE=1 SV=1
125	58	Q91VC3|IF4A3_MOUSE	194.8	41	41	42100000	15	15	19	Acetylation (N-term)	46840	Eukaryotic initiation factor 4A-III OS=Mus musculus OX=10090 GN=Eif4a3 PE=1 SV=3
113	45	tr|E9Q166|E9Q166_MOUSE	193.08	12	12	7829800	13	11	20	Carbamidomethylation	164723	ATPase family AAA domain-containing 2B OS=Mus musculus OX=10090 GN=Atad2b PE=1 SV=1
108	163	Q9CPR4|RL17_MOUSE	188.11	45	45	78283000	10	10	20	Carbamidomethylation	21423	60S ribosomal protein L17 OS=Mus musculus OX=10090 GN=Rpl17 PE=1 SV=3
166	94	Q91Z49|UIF_MOUSE	187.68	35	35	19098000	10	10	11	Carbamidomethylation	35887	UAP56-interacting factor OS=Mus musculus OX=10090 GN=Fyttd1 PE=1 SV=1
114	71	P62960|YBOX1_MOUSE	187.53	55	55	26948000	11	6	25	Deamidation (NQ)	35730	Y-box-binding protein 1 OS=Mus musculus OX=10090 GN=Ybx1 PE=1 SV=3
100	88	O88569|ROA2_MOUSE	187.49	41	41	49692000	11	9	26	Deamidation (NQ)	37403	Heterogeneous nuclear ribonucleoproteins A2/B1 OS=Mus musculus OX=10090 GN=Hnrnpa2b1 PE=1 SV=2
118	104	Q99LX5|MMTA2_MOUSE	187.38	40	40	41506000	9	9	19	Carbamidomethylation	29299	Multiple myeloma tumor-associated protein 2 homolog OS=Mus musculus OX=10090 GN=Mmtag2 PE=2 SV=1
173	125	tr|Q6PHQ9|Q6PHQ9_MOUSE	186.18	17	17	2752500	9	4	14	Carbamidomethylation	72242	Polyadenylate-binding protein OS=Mus musculus OX=10090 GN=Pabpc4 PE=1 SV=1
95	129	Q8BFZ3|ACTBL_MOUSE	185.85	28	28	20771000	10	2	36	Acetylation (N-term); Deamidation (NQ); Methylation(KR); Oxidation (M)	42004	Beta-actin-like protein 2 OS=Mus musculus OX=10090 GN=Actbl2 PE=1 SV=1
107	84	O35737|HNRH1_MOUSE	185.47	26	26	4621700	8	3	20	Carbamidomethylation; Deamidation (NQ)	49199	Heterogeneous nuclear ribonucleoprotein H OS=Mus musculus OX=10090 GN=Hnrnph1 PE=1 SV=3
88	76	P62281|RS11_MOUSE	185	62	62	106700000	14	14	27	Carbamidomethylation; Oxidation (M)	18431	40S ribosomal protein S11 OS=Mus musculus OX=10090 GN=Rps11 PE=1 SV=3
193	123	P16858|G3P_MOUSE	184.23	34	34	17304000	7	7	9	Carbamidomethylation	35810	Glyceraldehyde-3-phosphate dehydrogenase OS=Mus musculus OX=10090 GN=Gapdh PE=1 SV=2
56	187	Q9CY57|CHTOP_MOUSE	184.03	38	38	204360000	9	9	49	Acetylation (N-term); Deamidation (NQ); Oxidation (M)	26585	Chromatin target of PRMT1 protein OS=Mus musculus OX=10090 GN=Chtop PE=1 SV=2
109	107	Q3TTY5|K22E_MOUSE	183.25	14	14	47389000	12	8	23	Carbamidomethylation	70923	Keratin type II cytoskeletal 2 epidermal OS=Mus musculus OX=10090 GN=Krt2 PE=1 SV=1
82	185	Q6ZWV3|RL10_MOUSE	180.24	39	39	97113000	11	11	33	Carbamidomethylation; Acetylation (N-term); Deamidation (NQ); Oxidation (HW); Oxidation (M)	24604	60S ribosomal protein L10 OS=Mus musculus OX=10090 GN=Rpl10 PE=1 SV=3
191	192	P35979|RL12_MOUSE	180.13	52	52	9324800	7	7	10	Carbamidomethylation	17805	60S ribosomal protein L12 OS=Mus musculus OX=10090 GN=Rpl12 PE=1 SV=2
146	121	Q60759|GCDH_MOUSE	180.07	28	28	24032000	7	7	15	Carbamidomethylation; Oxidation (M)	48606	Glutaryl-CoA dehydrogenase mitochondrial OS=Mus musculus OX=10090 GN=Gcdh PE=1 SV=2
135	196	Q9ERD7|TBB3_MOUSE	179.91	23	23	353290	7	1	16	Carbamidomethylation; Oxidation (M)	50419	Tubulin beta-3 chain OS=Mus musculus OX=10090 GN=Tubb3 PE=1 SV=1
126	245	Q9JM93|AR6P4_MOUSE	179.87	26	26	66562000	5	5	17	Deamidation (NQ); Oxidation (M)	25525	ADP-ribosylation factor-like protein 6-interacting protein 4 OS=Mus musculus OX=10090 GN=Arl6ip4 PE=1 SV=1
91	39	O70133|DHX9_MOUSE	179.83	20	20	21221000	19	19	26	Carbamidomethylation; Acetylation (N-term); Deamidation (NQ)	149474	ATP-dependent RNA helicase A OS=Mus musculus OX=10090 GN=Dhx9 PE=1 SV=2
101	55	Q8VEE4|RFA1_MOUSE	179.69	33	33	23573000	15	15	24	Carbamidomethylation; Deamidation (NQ)	69037	Replication protein A 70 kDa DNA-binding subunit OS=Mus musculus OX=10090 GN=Rpa1 PE=1 SV=1
198	105	Q9D8E6|RL4_MOUSE	178.76	31	31	37808000	12	12	13	Carbamidomethylation	47154	60S ribosomal protein L4 OS=Mus musculus OX=10090 GN=Rpl4 PE=1 SV=3
59	70	P50446|K2C6A_MOUSE	178.34	27	27	3878900	15	3	43	Carbamidomethylation; Methylation(KR)	59335	Keratin type II cytoskeletal 6A OS=Mus musculus OX=10090 GN=Krt6a PE=1 SV=3
106	115	Q6PFR5|TRA2A_MOUSE	176.87	52	52	32734000	12	10	23	Carbamidomethylation; Acetylation (N-term); Deamidation (NQ); Phosphorylation (STY)	32316	Transformer-2 protein homolog alpha OS=Mus musculus OX=10090 GN=Tra2a PE=1 SV=1
92	220	P01326|INS2_MOUSE	176.65	75	75	8076600	12	6	29	Carbamidomethylation; Deamidation (NQ)	12364	Insulin-2 OS=Mus musculus OX=10090 GN=Ins2 PE=1 SV=1
131	52	O35691|PININ_MOUSE	176.59	27	27	22917000	14	14	18	Carbamidomethylation	82436	Pinin OS=Mus musculus OX=10090 GN=Pnn PE=1 SV=4
120	63	Q9JMC8|E41LB_MOUSE	175.94	32	32	17349000	10	9	20	Carbamidomethylation	59564	Band 4.1-like protein 4B OS=Mus musculus OX=10090 GN=Epb41l4b PE=1 SV=2
76	232	P84104|SRSF3_MOUSE	174.61	40	40	104050000	8	7	31	Carbamidomethylation; Deamidation (NQ)	19330	Serine/arginine-rich splicing factor 3 OS=Mus musculus OX=10090 GN=Srsf3 PE=1 SV=1
130	54	P30415|NKTR_MOUSE	172.53	16	16	14976000	14	14	20	Carbamidomethylation	163449	NK-tumor recognition protein OS=Mus musculus OX=10090 GN=Nktr PE=1 SV=4
119	96	P27659|RL3_MOUSE	172.51	33	33	30422000	12	12	20	Carbamidomethylation; Deamidation (NQ); Oxidation (M)	46110	60S ribosomal protein L3 OS=Mus musculus OX=10090 GN=Rpl3 PE=1 SV=3
129	41	P14873|MAP1B_MOUSE	171.77	14	14	163660000	20	20	26	Carbamidomethylation	270252	Microtubule-associated protein 1B OS=Mus musculus OX=10090 GN=Map1b PE=1 SV=2
185	111	P10126|EF1A1_MOUSE	170.25	30	30	33173000	9	9	11	Carbamidomethylation; Oxidation (M)	50114	Elongation factor 1-alpha 1 OS=Mus musculus OX=10090 GN=Eef1a1 PE=1 SV=3
161	78	P25444|RS2_MOUSE	170.03	50	50	67849000	13	13	15	Carbamidomethylation; Deamidation (NQ)	31231	40S ribosomal protein S2 OS=Mus musculus OX=10090 GN=Rps2 PE=1 SV=3
124	165	O55128|SAP18_MOUSE	170.01	59	59	31033000	9	9	19	Carbamidomethylation	17595	Histone deacetylase complex subunit SAP18 OS=Mus musculus OX=10090 GN=Sap18 PE=1 SV=1
154	47	Q61687|ATRX_MOUSE	169.02	10	10	17405000	17	17	19	Carbamidomethylation	278585	Transcriptional regulator ATRX OS=Mus musculus OX=10090 GN=Atrx PE=1 SV=3
159	181	P03975|IGEB_MOUSE	167.37	15	15	8880300	6	6	13	Carbamidomethylation	62747	IgE-binding protein OS=Mus musculus OX=10090 GN=Iap PE=2 SV=1
168	98	P17751|TPIS_MOUSE	166.64	43	43	8148400	8	8	11	Carbamidomethylation	26713	Triosephosphate isomerase OS=Mus musculus OX=10090 GN=Tpi1 PE=1 SV=5
181	108	P68368|TBA4A_MOUSE	166.56	26	26	3169600	8	1	11	Carbamidomethylation	49924	Tubulin alpha-4A chain OS=Mus musculus OX=10090 GN=Tuba4a PE=1 SV=1
94	118	Q3TWW8|SRSF6_MOUSE	165.99	28	28	52147000	10	8	24	Deamidation (NQ)	39025	Serine/arginine-rich splicing factor 6 OS=Mus musculus OX=10090 GN=Srsf6 PE=1 SV=1
78	261	P49443|PPM1A_MOUSE	165.6	16	16	0	6	2	37	Deamidation (NQ); Oxidation (M)	42433	Protein phosphatase 1A OS=Mus musculus OX=10090 GN=Ppm1a PE=1 SV=1
137	206	P62754|RS6_MOUSE	165.52	28	28	53439000	8	8	15	Carbamidomethylation; Oxidation (M)	28681	40S ribosomal protein S6 OS=Mus musculus OX=10090 GN=Rps6 PE=1 SV=1
211	362	P62751|RL23A_MOUSE	164.42	28	28	20400000	6	6	8		17695	60S ribosomal protein L23a OS=Mus musculus OX=10090 GN=Rpl23a PE=1 SV=1
155	79	Q91V92|ACLY_MOUSE	164.38	17	17	10582000	12	12	18	Carbamidomethylation	119728	ATP-citrate synthase OS=Mus musculus OX=10090 GN=Acly PE=1 SV=1
87	336	tr|A0A075B5T4|A0A075B5T4_MOUSE	164.37	40	40		11	0	28	Carbamidomethylation; Methylation(KR)	13109	Immunoglobulin heavy variable 1-4 (Fragment) OS=Mus musculus OX=10090 GN=Ighv1-4 PE=4 SV=1
188	132	Q8BX10|PGAM5_MOUSE	162.71	42	42	7523400	9	9	10	Carbamidomethylation; Acetylation (N-term)	31994	Serine/threonine-protein phosphatase PGAM5 mitochondrial OS=Mus musculus OX=10090 GN=Pgam5 PE=1 SV=1
172	68	Q61656|DDX5_MOUSE	161.63	25	25	6060000	12	6	15	Carbamidomethylation	69290	Probable ATP-dependent RNA helicase DDX5 OS=Mus musculus OX=10090 GN=Ddx5 PE=1 SV=2
128	490	P01757|HVM13_MOUSE	160.83	30	30		7	0	17	Carbamidomethylation	13025	Ig heavy chain V region J558 OS=Mus musculus OX=10090 PE=1 SV=1
128	489	P01756|HVM12_MOUSE	160.83	30	30		7	0	17	Carbamidomethylation	12983	Ig heavy chain V region MOPC 104E OS=Mus musculus OX=10090 PE=1 SV=1
116	136	tr|A0A2I3BRL8|A0A2I3BRL8_MOUSE	160.72	27	27	34381000	10	10	22	Acetylation (N-term); Methylation(KR); Phosphorylation (STY)	42179	Predicted gene 7324 OS=Mus musculus OX=10090 GN=Gm7324 PE=4 SV=1
116	135	Q91VM5|RMXL1_MOUSE	160.72	27	27	34381000	10	10	22	Acetylation (N-term); Methylation(KR); Phosphorylation (STY)	42162	RNA binding motif protein X-linked-like-1 OS=Mus musculus OX=10090 GN=Rbmxl1 PE=2 SV=1
116	170	Q9WV02|RBMX_MOUSE	160.72	21	21	34139000	8	8	19	Acetylation (N-term); Phosphorylation (STY)	42301	RNA-binding motif protein X chromosome OS=Mus musculus OX=10090 GN=Rbmx PE=1 SV=1
174	133	Q9JKB3|YBOX3_MOUSE	160.16	29	29	2164400	9	4	15	Deamidation (NQ)	38814	Y-box-binding protein 3 OS=Mus musculus OX=10090 GN=Ybx3 PE=1 SV=2
252	228	P14869|RLA0_MOUSE	159.88	21	21	7052000	4	4	5		34216	60S acidic ribosomal protein P0 OS=Mus musculus OX=10090 GN=Rplp0 PE=1 SV=3
62	169	P62983|RS27A_MOUSE	159.39	51	51	98080000	8	8	40	Carbamidomethylation	17951	Ubiquitin-40S ribosomal protein S27a OS=Mus musculus OX=10090 GN=Rps27a PE=1 SV=2
149	65	Q91VJ4|STK38_MOUSE	158.89	31	31	25703000	11	8	17	Carbamidomethylation	54174	Serine/threonine-protein kinase 38 OS=Mus musculus OX=10090 GN=Stk38 PE=1 SV=1
160	269	Q99M28|RNPS1_MOUSE	158.57	26	26	43507000	6	6	13	Oxidation (HW)	34208	RNA-binding protein with serine-rich domain 1 OS=Mus musculus OX=10090 GN=Rnps1 PE=1 SV=1
176	95	P61979|HNRPK_MOUSE	158.26	31	31	4960600	8	8	10	Carbamidomethylation; Deamidation (NQ)	50976	Heterogeneous nuclear ribonucleoprotein K OS=Mus musculus OX=10090 GN=Hnrnpk PE=1 SV=1
184	183	P47754|CAZA2_MOUSE	158.03	40	40	7292700	7	6	10	Acetylation (N-term); Deamidation (NQ)	32967	F-actin-capping protein subunit alpha-2 OS=Mus musculus OX=10090 GN=Capza2 PE=1 SV=3
148	166	Q9R0U0|SRS10_MOUSE	157.83	32	32	64409000	11	11	17		31301	Serine/arginine-rich splicing factor 10 OS=Mus musculus OX=10090 GN=Srsf10 PE=1 SV=2
138	116	Q9DA19|CIR1_MOUSE	157.01	33	33	25673000	13	13	24	Carbamidomethylation; Deamidation (NQ); Oxidation (M)	51838	Corepressor interacting with RBPJ 1 OS=Mus musculus OX=10090 GN=Cir1 PE=1 SV=2
183	249	Q9CQ71|RFA3_MOUSE	156.8	82	82	3553100	7	7	10	Carbamidomethylation; Acetylation (N-term); Deamidation (NQ)	13584	Replication protein A 14 kDa subunit OS=Mus musculus OX=10090 GN=Rpa3 PE=1 SV=1
151	223	Q922F4|TBB6_MOUSE	156.52	18	18	0	6	1	14		50090	Tubulin beta-6 chain OS=Mus musculus OX=10090 GN=Tubb6 PE=1 SV=1
201	194	P12970|RL7A_MOUSE	156.1	23	23	17458000	7	7	10	Methylation(KR)	29977	60S ribosomal protein L7a OS=Mus musculus OX=10090 GN=Rpl7a PE=1 SV=2
180	179	P35980|RL18_MOUSE	156.08	37	37	35141000	7	7	12		21645	60S ribosomal protein L18 OS=Mus musculus OX=10090 GN=Rpl18 PE=1 SV=3
57	569	P84089|ERH_MOUSE	155.89	35	35	1234800000	5	5	44	Carbamidomethylation; Acetylation (N-term); Deamidation (NQ); Oxidation (M)	12259	Enhancer of rudimentary homolog OS=Mus musculus OX=10090 GN=Erh PE=1 SV=1
147	114	P97762|RP9_MOUSE	155.8	52	52	32678000	11	11	16	Carbamidomethylation	25262	Retinitis pigmentosa 9 protein homolog OS=Mus musculus OX=10090 GN=rp9 PE=1 SV=1
143	77	P47911|RL6_MOUSE	155.44	34	34	22579000	13	13	18	Deamidation (NQ); Phosphorylation (STY)	33510	60S ribosomal protein L6 OS=Mus musculus OX=10090 GN=Rpl6 PE=1 SV=3
127	892	tr|A0A075B5V3|A0A075B5V3_MOUSE	155.11	19	19	0	8	2	18	Carbamidomethylation	12904	Immunoglobulin heavy variable 1-36 OS=Mus musculus OX=10090 GN=Ighv1-36 PE=4 SV=1
127	891	tr|A0A075B5U5|A0A075B5U5_MOUSE	155.11	19	19	0	8	2	18	Carbamidomethylation	12857	Immunoglobulin heavy variable V1-19 OS=Mus musculus OX=10090 GN=Ighv1-19 PE=1 SV=1
145	109	P07724|ALBU_MOUSE	155.07	20	20	17440000	10	10	16	Carbamidomethylation; Acetylation (N-term); Oxidation (M)	68693	Albumin OS=Mus musculus OX=10090 GN=Alb PE=1 SV=3
162	110	Q91ZP9|NECA2_MOUSE	154.81	38	38	9491300	12	12	15	Carbamidomethylation	43441	N-terminal EF-hand calcium-binding protein 2 OS=Mus musculus OX=10090 GN=Necab2 PE=1 SV=1
142	280	Q9CZX8|RS19_MOUSE	154.55	39	39	36537000	6	6	15	Deamidation (NQ)	16085	40S ribosomal protein S19 OS=Mus musculus OX=10090 GN=Rps19 PE=1 SV=3
167	251	P10922|H10_MOUSE	154.52	33	33	41645000	7	7	13	Acetylation (N-term); Deamidation (NQ)	20861	Histone H1.0 OS=Mus musculus OX=10090 GN=H1-0 PE=2 SV=4
195	275	Q9CR57|RL14_MOUSE	154.22	32	32	6695600	7	7	10	Carbamidomethylation; Deamidation (NQ)	23564	60S ribosomal protein L14 OS=Mus musculus OX=10090 GN=Rpl14 PE=1 SV=3
163	193	P70333|HNRH2_MOUSE	154.11	16	16	530740	5	1	12	Carbamidomethylation; Deamidation (NQ)	49280	Heterogeneous nuclear ribonucleoprotein H2 OS=Mus musculus OX=10090 GN=Hnrnph2 PE=1 SV=1
153	271	P14115|RL27A_MOUSE	152.63	52	52	54165000	10	10	14	Carbamidomethylation	16605	60S ribosomal protein L27a OS=Mus musculus OX=10090 GN=Rpl27a PE=1 SV=5
217	106	Q501J6|DDX17_MOUSE	151.8	15	15	1177300	9	4	9	Carbamidomethylation	72400	Probable ATP-dependent RNA helicase DDX17 OS=Mus musculus OX=10090 GN=Ddx17 PE=1 SV=1
182	207	P97461|RS5_MOUSE	151.18	39	39	14380000	7	7	12	Carbamidomethylation; Acetylation (N-term)	22889	40S ribosomal protein S5 OS=Mus musculus OX=10090 GN=Rps5 PE=1 SV=3
152	267	P63276|RS17_MOUSE	150.84	56	56	29737000	6	6	15	Carbamidomethylation	15524	40S ribosomal protein S17 OS=Mus musculus OX=10090 GN=Rps17 PE=1 SV=2
134	325	tr|A0A075B5V6|A0A075B5V6_MOUSE	150.51	44	44		7	0	17	Carbamidomethylation; Acetylation (K); Acetylation (N-term); Deamidation (NQ)	10776	Immunoglobulin heavy variable V1-42 OS=Mus musculus OX=10090 GN=Ighv1-42 PE=1 SV=1
175	145	Q60668|HNRPD_MOUSE	150.3	37	37	8734000	9	8	14	Carbamidomethylation	38354	Heterogeneous nuclear ribonucleoprotein D0 OS=Mus musculus OX=10090 GN=Hnrnpd PE=1 SV=2
164	184	Q9D0B0|SRSF9_MOUSE	150.22	35	35	10196000	8	7	16	Carbamidomethylation	25661	Serine/arginine-rich splicing factor 9 OS=Mus musculus OX=10090 GN=Srsf9 PE=1 SV=1
228	146	P35550|FBRL_MOUSE	149.78	41	41	8735800	7	7	8	Carbamidomethylation	34307	rRNA 2'-O-methyltransferase fibrillarin OS=Mus musculus OX=10090 GN=Fbl PE=1 SV=2
165	276	P84099|RL19_MOUSE	149.7	32	32	33317000	10	9	16	Deamidation (NQ)	23466	60S ribosomal protein L19 OS=Mus musculus OX=10090 GN=Rpl19 PE=1 SV=1
136	337	tr|A0A075B5V1|A0A075B5V1_MOUSE	149.4	44	44		6	0	16	Carbamidomethylation	10966	Immunoglobulin heavy variable 1-31 OS=Mus musculus OX=10090 GN=Ighv1-31 PE=4 SV=1
136	339	tr|A0A075B5V0|A0A075B5V0_MOUSE	149.4	37	37		6	0	16	Carbamidomethylation	12911	Immunoglobulin heavy variable 1-26 (Fragment) OS=Mus musculus OX=10090 GN=Ighv1-26 PE=4 SV=1
136	338	tr|A0A075B5V2|A0A075B5V2_MOUSE	149.4	37	37		6	0	16	Carbamidomethylation	13032	Immunoglobulin heavy variable 1-34 (Fragment) OS=Mus musculus OX=10090 GN=Ighv1-34 PE=4 SV=1
136	340	tr|A0A075B5U7|A0A075B5U7_MOUSE	149.4	37	37		6	0	16	Carbamidomethylation	13022	Immunoglobulin heavy variable 1-22 (Fragment) OS=Mus musculus OX=10090 GN=Ighv1-22 PE=1 SV=1
169	266	P62889|RL30_MOUSE	148.96	51	51	15709000	4	4	11	Carbamidomethylation; Deamidation (NQ)	12784	60S ribosomal protein L30 OS=Mus musculus OX=10090 GN=Rpl30 PE=1 SV=2
133	447	tr|A0A075B5V7|A0A075B5V7_MOUSE	148.92	44	44	0	7	1	17	Carbamidomethylation; Acetylation (K); Acetylation (N-term); Deamidation (NQ)	10761	Immunoglobulin heavy variable V1-43 OS=Mus musculus OX=10090 GN=Ighv1-43 PE=4 SV=1
93	209	Q8VED5|K2C79_MOUSE	147.86	13	13	44567000	8	2	24	Deamidation (NQ)	57552	Keratin type II cytoskeletal 79 OS=Mus musculus OX=10090 GN=Krt79 PE=1 SV=2
255	237	Q3TEA8|HP1B3_MOUSE	147.77	12	12	1998200	4	4	5		60867	Heterochromatin protein 1-binding protein 3 OS=Mus musculus OX=10090 GN=Hp1bp3 PE=1 SV=1
240	263	P62830|RL23_MOUSE	147.68	36	36	7769800	6	6	6	Carbamidomethylation	14865	60S ribosomal protein L23 OS=Mus musculus OX=10090 GN=Rpl23 PE=1 SV=1
117	298	O54962|BAF_MOUSE	147.43	46	46	187830000	5	5	22	Carbamidomethylation; Oxidation (M)	10103	Barrier-to-autointegration factor OS=Mus musculus OX=10090 GN=Banf1 PE=1 SV=1
210	258	Q60605|MYL6_MOUSE	146.72	36	36	16087000	4	4	8	Carbamidomethylation; Oxidation (M)	16930	Myosin light polypeptide 6 OS=Mus musculus OX=10090 GN=Myl6 PE=1 SV=3
177	127	Q62191|RO52_MOUSE	146.21	26	26	4644000	8	8	12	Carbamidomethylation	54175	E3 ubiquitin-protein ligase TRIM21 OS=Mus musculus OX=10090 GN=Trim21 PE=1 SV=1
140	212	Q61781|K1C14_MOUSE	145.92	16	16	3550800	7	1	16	Deamidation (NQ); Oxidation (M)	52867	Keratin type I cytoskeletal 14 OS=Mus musculus OX=10090 GN=Krt14 PE=1 SV=2
122	224	P04104|K2C1_MOUSE	145.65	14	14	128200000	7	4	18	Carbamidomethylation; Deamidation (NQ)	65606	Keratin type II cytoskeletal 1 OS=Mus musculus OX=10090 GN=Krt1 PE=1 SV=4
218	134	Q9JME5|AP3B2_MOUSE	144.27	10	10	358800	7	7	9		119192	AP-3 complex subunit beta-2 OS=Mus musculus OX=10090 GN=Ap3b2 PE=1 SV=2
115	279	Q6IFZ6|K2C1B_MOUSE	143.22	15	15	10513000	8	3	20	Deamidation (NQ)	61359	Keratin type II cytoskeletal 1b OS=Mus musculus OX=10090 GN=Krt77 PE=1 SV=1
259	332	P60824|CIRBP_MOUSE	143	32	32	5892800	4	4	6	Deamidation (NQ)	18607	Cold-inducible RNA-binding protein OS=Mus musculus OX=10090 GN=Cirbp PE=1 SV=1
158	117	Q9Z2X1|HNRPF_MOUSE	142.94	33	33	5230000	11	9	17	Carbamidomethylation; Deamidation (NQ)	45730	Heterogeneous nuclear ribonucleoprotein F OS=Mus musculus OX=10090 GN=Hnrnpf PE=1 SV=3
179	103	P17182|ENOA_MOUSE	142.65	28	28	7304400	10	10	13	Carbamidomethylation	47141	Alpha-enolase OS=Mus musculus OX=10090 GN=Eno1 PE=1 SV=3
150	217	Q9QWL7|K1C17_MOUSE	142.2	11	11		7	0	14		48162	Keratin type I cytoskeletal 17 OS=Mus musculus OX=10090 GN=Krt17 PE=1 SV=3
99	148	Q6NXH9|K2C73_MOUSE	140.71	18	18	5908800	9	4	25	Carbamidomethylation	58911	Keratin type II cytoskeletal 73 OS=Mus musculus OX=10090 GN=Krt73 PE=1 SV=1
215	131	O70126|AURKB_MOUSE	138.48	40	40	8501900	9	9	12	Carbamidomethylation	39384	Aurora kinase B OS=Mus musculus OX=10090 GN=Aurkb PE=1 SV=2
208	518	P01668|KV3AG_MOUSE	138.4	31	31	2937800	3	2	8		11950	Ig kappa chain V-III region PC 7210 OS=Mus musculus OX=10090 PE=1 SV=1
208	555	P01666|KV3AE_MOUSE	138.4	31	31	2937800	3	2	8		11952	Ig kappa chain V-III region PC 7183 OS=Mus musculus OX=10090 PE=1 SV=1
208	554	P01665|KV3AD_MOUSE	138.4	31	31	2937800	3	2	8		12002	Ig kappa chain V-III region PC 7043 OS=Mus musculus OX=10090 PE=1 SV=1
208	553	P01664|KV3AC_MOUSE	138.4	31	31	2937800	3	2	8		11964	Ig kappa chain V-III region CBPC 101 OS=Mus musculus OX=10090 PE=1 SV=1
208	557	tr|A0A140T8Q4|A0A140T8Q4_MOUSE	138.4	29	29	2937800	3	2	8		12919	Immunoglobulin kappa variable 3-4 (Fragment) OS=Mus musculus OX=10090 GN=Igkv3-4 PE=4 SV=2
208	556	tr|A0A140T8Q0|A0A140T8Q0_MOUSE	138.4	29	29	2937800	3	2	8		12997	Immunoglobulin kappa variable 3-3 (Fragment) OS=Mus musculus OX=10090 GN=Igkv3-3 PE=4 SV=2
279	236	Q8BG81|PDIP3_MOUSE	137.9	18	18	3809800	5	5	5	Acetylation (N-term)	46133	Polymerase delta-interacting protein 3 OS=Mus musculus OX=10090 GN=Poldip3 PE=1 SV=1
189	215	P41105|RL28_MOUSE	137.68	46	46	15633000	8	8	12	Carbamidomethylation; Acetylation (N-term); Deamidation (NQ)	15733	60S ribosomal protein L28 OS=Mus musculus OX=10090 GN=Rpl28 PE=1 SV=2
245	283	P62264|RS14_MOUSE	136.79	38	38	11189000	5	5	6		16273	40S ribosomal protein S14 OS=Mus musculus OX=10090 GN=Rps14 PE=1 SV=3
75	310	tr|A0A2R8VHP3|A0A2R8VHP3_MOUSE	136.76	8	8	13223000	6	2	31	Methylation(KR)	57920	Predicted pseudogene 5478 OS=Mus musculus OX=10090 GN=Gm5478 PE=1 SV=1
231	242	Q9DC23|DJC10_MOUSE	134.58	8	8	1600000	4	4	7		90583	DnaJ homolog subfamily C member 10 OS=Mus musculus OX=10090 GN=Dnajc10 PE=1 SV=2
186	122	Q8BGS1|E41L5_MOUSE	134.39	13	13	6903600	8	7	13	Deamidation (NQ)	81635	Band 4.1-like protein 5 OS=Mus musculus OX=10090 GN=Epb41l5 PE=1 SV=1
214	186	Q8VH51|RBM39_MOUSE	134.12	26	26	6674200	8	8	12		59407	RNA-binding protein 39 OS=Mus musculus OX=10090 GN=Rbm39 PE=1 SV=2
170	120	Q99104|MYO5A_MOUSE	133.64	11	11	6020200	14	14	17	Carbamidomethylation	215536	Unconventional myosin-Va OS=Mus musculus OX=10090 GN=Myo5a PE=1 SV=2
212	147	Q9D6Z1|NOP56_MOUSE	133.5	20	20	1746600	8	8	9	Carbamidomethylation; Methylation(KR); Phosphorylation (STY)	64464	Nucleolar protein 56 OS=Mus musculus OX=10090 GN=Nop56 PE=1 SV=2
209	227	Q9ESX4|NO40_MOUSE	132.72	25	25	7815400	7	7	8	Carbamidomethylation	27471	Nucleolar protein of 40 kDa OS=Mus musculus OX=10090 GN=Zcchc17 PE=1 SV=1
213	175	Q8BUH8|SENP7_MOUSE	132.61	12	12	5347900	9	9	12	Carbamidomethylation	116346	Sentrin-specific protease 7 OS=Mus musculus OX=10090 GN=Senp7 PE=1 SV=1
157	189	Q6ZWN5|RS9_MOUSE	132.45	37	37	87743000	13	13	19		22591	40S ribosomal protein S9 OS=Mus musculus OX=10090 GN=Rps9 PE=1 SV=3
206	348	tr|A0A0A6YYE7|A0A0A6YYE7_MOUSE	132	39	39	5801300	5	3	10	Carbamidomethylation	12689	Immunoglobulin kappa variable 4-57 (Fragment) OS=Mus musculus OX=10090 GN=Igkv4-57 PE=4 SV=2
278	195	Q6PDQ2|CHD4_MOUSE	131.03	8	8	4234500	9	9	9	Carbamidomethylation; Acetylation (N-term); Methylation(KR)	217749	Chromodomain-helicase-DNA-binding protein 4 OS=Mus musculus OX=10090 GN=Chd4 PE=1 SV=1
205	208	Q8CCF0|PRP31_MOUSE	130.94	21	21	2859300	6	6	8		55430	U4/U6 small nuclear ribonucleoprotein Prp31 OS=Mus musculus OX=10090 GN=Prpf31 PE=1 SV=3
237	317	P0DP27|CALM2_MOUSE	130.81	70	70	10281000	5	5	6	Acetylation (N-term); Deamidation (NQ)	16838	Calmodulin-2 OS=Mus musculus OX=10090 GN=Calm2 PE=1 SV=1
237	316	P0DP26|CALM1_MOUSE	130.81	70	70	10281000	5	5	6	Acetylation (N-term); Deamidation (NQ)	16838	Calmodulin-1 OS=Mus musculus OX=10090 GN=Calm1 PE=1 SV=1
237	315	P0DP28|CALM3_MOUSE	130.81	70	70	10281000	5	5	6	Acetylation (N-term); Deamidation (NQ)	16838	Calmodulin-3 OS=Mus musculus OX=10090 GN=Calm3 PE=1 SV=1
207	562	P62849|RS24_MOUSE	130.61	27	27	18080000	5	5	8	Acetylation (N-term); Oxidation (M)	15423	40S ribosomal protein S24 OS=Mus musculus OX=10090 GN=Rps24 PE=1 SV=1
156	203	Q3UV17|K22O_MOUSE	128.52	13	13	64039000	8	2	14	Carbamidomethylation	62845	Keratin type II cytoskeletal 2 oral OS=Mus musculus OX=10090 GN=Krt76 PE=1 SV=1
225	225	Q9D0E1|HNRPM_MOUSE	128.5	23	23	7312500	8	8	10	Carbamidomethylation; Acetylation (N-term)	77649	Heterogeneous nuclear ribonucleoprotein M OS=Mus musculus OX=10090 GN=Hnrnpm PE=1 SV=3
194	274	P62267|RS23_MOUSE	128.34	29	29	29168000	5	5	9		15808	40S ribosomal protein S23 OS=Mus musculus OX=10090 GN=Rps23 PE=1 SV=3
203	260	P14131|RS16_MOUSE	128.29	45	45	29446000	8	8	11	Deamidation (NQ)	16445	40S ribosomal protein S16 OS=Mus musculus OX=10090 GN=Rps16 PE=1 SV=4
102	218	tr|E9Q1Z0|E9Q1Z0_MOUSE	127.98	12	12	1551100	7	2	22	Carbamidomethylation; Methylation(KR)	58224	Keratin 90 OS=Mus musculus OX=10090 GN=Krt90 PE=1 SV=1
277	246	Q6R0H7|GNAS1_MOUSE	127.46	6	6	1074400	4	4	4		121505	Guanine nucleotide-binding protein G(s) subunit alpha isoforms XLas OS=Mus musculus OX=10090 GN=Gnas PE=1 SV=1
229	234	O35226|PSMD4_MOUSE	122.77	27	27	8778900	5	5	8	Carbamidomethylation; Deamidation (NQ)	40704	26S proteasome non-ATPase regulatory subunit 4 OS=Mus musculus OX=10090 GN=Psmd4 PE=1 SV=1
254	221	Q60932|VDAC1_MOUSE	122.73	37	37	1955000	6	6	8	Carbamidomethylation	32351	Voltage-dependent anion-selective channel protein 1 OS=Mus musculus OX=10090 GN=Vdac1 PE=1 SV=3
204	178	Q80UM7|MOGS_MOUSE	121.07	14	14	3265000	8	8	10	Carbamidomethylation	91831	Mannosyl-oligosaccharide glucosidase OS=Mus musculus OX=10090 GN=Mogs PE=1 SV=1
221	182	Q920B9|SP16H_MOUSE	120.51	10	10	2728000	8	8	10		119825	FACT complex subunit SPT16 OS=Mus musculus OX=10090 GN=Supt16h PE=1 SV=2
289	318	P62717|RL18A_MOUSE	120.28	20	20	5970500	4	4	5	Carbamidomethylation	20732	60S ribosomal protein L18a OS=Mus musculus OX=10090 GN=Rpl18a PE=1 SV=1
272	219	Q9CYI4|LUC7L_MOUSE	120.05	17	17	411740	5	3	5	Carbamidomethylation	43934	Putative RNA-binding protein Luc7-like 1 OS=Mus musculus OX=10090 GN=Luc7l PE=1 SV=2
280	240	A2AKB9|DCA10_MOUSE	119.89	14	14	2367600	5	5	5	Carbamidomethylation	61558	DDB1- and CUL4-associated factor 10 OS=Mus musculus OX=10090 GN=Dcaf10 PE=1 SV=1
220	130	Q00PI9|HNRL2_MOUSE	119.72	19	19	2592600	9	9	10	Carbamidomethylation	84940	Heterogeneous nuclear ribonucleoprotein U-like protein 2 OS=Mus musculus OX=10090 GN=Hnrnpul2 PE=1 SV=2
187	344	P01325|INS1_MOUSE	118.9	57	57	0	7	1	14	Carbamidomethylation	12160	Insulin-1 OS=Mus musculus OX=10090 GN=Ins1 PE=1 SV=1
236	188	Q3UTJ2|SRBS2_MOUSE	118.88	7	7	1090000	5	5	6		132349	Sorbin and SH3 domain-containing protein 2 OS=Mus musculus OX=10090 GN=Sorbs2 PE=1 SV=2
200	369	Q9CXW4|RL11_MOUSE	118.84	37	37	17969000	7	7	12	Carbamidomethylation; Acetylation (N-term)	20252	60S ribosomal protein L11 OS=Mus musculus OX=10090 GN=Rpl11 PE=1 SV=4
144	288	P08730|K1C13_MOUSE	118.64	15	15	0	7	2	16	Deamidation (NQ); Methylation(KR)	47754	Keratin type I cytoskeletal 13 OS=Mus musculus OX=10090 GN=Krt13 PE=1 SV=2
293	262	Q7TNC4|LC7L2_MOUSE	118.44	14	14	1015700	4	2	4	Carbamidomethylation	46583	Putative RNA-binding protein Luc7-like 2 OS=Mus musculus OX=10090 GN=Luc7l2 PE=1 SV=1
270	333	Q8VE97|SRSF4_MOUSE	118.37	7	7	418610	3	1	5		55979	Serine/arginine-rich splicing factor 4 OS=Mus musculus OX=10090 GN=Srsf4 PE=2 SV=1
323	244	P62908|RS3_MOUSE	118.01	29	29	3153900	6	6	6		26674	40S ribosomal protein S3 OS=Mus musculus OX=10090 GN=Rps3 PE=1 SV=1
222	205	Q9D0F4|NKAP_MOUSE	117.62	20	20	0	5	5	8		47227	NF-kappa-B-activating protein OS=Mus musculus OX=10090 GN=Nkap PE=2 SV=1
216	226	Q8BGD9|IF4B_MOUSE	117.36	11	11	1227000	6	6	9		68840	Eukaryotic translation initiation factor 4B OS=Mus musculus OX=10090 GN=Eif4b PE=1 SV=1
202	356	P09602|HMGN2_MOUSE	116.87	53	53	30455000	6	6	9	Deamidation (NQ)	9423	Non-histone chromosomal protein HMG-17 OS=Mus musculus OX=10090 GN=Hmgn2 PE=1 SV=2
243	738	P48962|ADT1_MOUSE	116.65	11	11	7636200	3	1	6	Acetylation (N-term)	32904	ADP/ATP translocase 1 OS=Mus musculus OX=10090 GN=Slc25a4 PE=1 SV=4
190	287	P62918|RL8_MOUSE	116.37	26	26	20455000	6	6	11	Carbamidomethylation	28025	60S ribosomal protein L8 OS=Mus musculus OX=10090 GN=Rpl8 PE=1 SV=2
266	320	P19157|GSTP1_MOUSE	116.15	22	22	15929000	3	3	5		23609	Glutathione S-transferase P 1 OS=Mus musculus OX=10090 GN=Gstp1 PE=1 SV=2
368	414	P01029|CO4B_MOUSE	115.4	3	3	5276900	4	4	5	Deamidation (NQ)	192914	Complement C4-B OS=Mus musculus OX=10090 GN=C4b PE=1 SV=3
226	334	Q9QX47|SON_MOUSE	114.69	6	6	739970	8	8	10	Carbamidomethylation; Acetylation (N-term); Deamidation (NQ)	265649	Protein SON OS=Mus musculus OX=10090 GN=Son PE=1 SV=2
249	250	Q99KG3|RBM10_MOUSE	113.22	14	14	5540600	8	8	11	Carbamidomethylation	103494	RNA-binding protein 10 OS=Mus musculus OX=10090 GN=Rbm10 PE=1 SV=1
199	177	Q9Z2D6|MECP2_MOUSE	113.01	18	18	9312000	6	6	10	Carbamidomethylation	52308	Methyl-CpG-binding protein 2 OS=Mus musculus OX=10090 GN=Mecp2 PE=1 SV=1
224	563	P51881|ADT2_MOUSE	112.82	11	11	5061800	4	2	7	Acetylation (N-term)	32931	ADP/ATP translocase 2 OS=Mus musculus OX=10090 GN=Slc25a5 PE=1 SV=3
306	558	tr|A0A140T8P6|A0A140T8P6_MOUSE	112.74	28	28	1370000	2	1	4	Acetylation (K)	12562	Immunoglobulin kappa variable 12-46 (Fragment) OS=Mus musculus OX=10090 GN=Igkv12-46 PE=1 SV=2
238	282	P62855|RS26_MOUSE	112.73	44	44	28097000	4	4	8	Carbamidomethylation	13015	40S ribosomal protein S26 OS=Mus musculus OX=10090 GN=Rps26 PE=1 SV=3
223	373	P01670|KV3AI_MOUSE	112.46	54	54	1794000	3	2	8	Carbamidomethylation	12039	Ig kappa chain V-III region PC 6684 OS=Mus musculus OX=10090 PE=1 SV=1
223	570	P01671|KV3AJ_MOUSE	112.46	44	44	1794000	2	1	7	Carbamidomethylation	12010	Ig kappa chain V-III region PC 7175 OS=Mus musculus OX=10090 PE=1 SV=1
223	571	tr|A0A140T8P0|A0A140T8P0_MOUSE	112.46	41	41	1794000	2	1	7	Carbamidomethylation	12978	Immunoglobulin kappa variable 3-12 (Fragment) OS=Mus musculus OX=10090 GN=Igkv3-12 PE=4 SV=2
242	253	P62082|RS7_MOUSE	111.8	47	47	5460600	6	6	7	Deamidation (NQ)	22127	40S ribosomal protein S7 OS=Mus musculus OX=10090 GN=Rps7 PE=2 SV=1
171	191	P49312|ROA1_MOUSE	111.46	38	38	3234400	9	7	18	Carbamidomethylation	34196	Heterogeneous nuclear ribonucleoprotein A1 OS=Mus musculus OX=10090 GN=Hnrnpa1 PE=1 SV=2
262	350	P18760|COF1_MOUSE	111.44	39	39	4483600	4	4	5	Carbamidomethylation; Acetylation (N-term)	18560	Cofilin-1 OS=Mus musculus OX=10090 GN=Cfl1 PE=1 SV=3
247	164	Q80X90|FLNB_MOUSE	111.41	5	5	9247000	9	9	9	Carbamidomethylation	277822	Filamin-B OS=Mus musculus OX=10090 GN=Flnb PE=1 SV=3
141	603	tr|A0A075B5T7|A0A075B5T7_MOUSE	110.97	36	36	0	7	1	15	Carbamidomethylation; Acetylation (K)	13160	Immunoglobulin heavy variable V1-7 (Fragment) OS=Mus musculus OX=10090 GN=Ighv1-7 PE=4 SV=1
230	243	Q9Z204|HNRPC_MOUSE	110.16	26	26	10430000	5	5	7		34385	Heterogeneous nuclear ribonucleoproteins C1/C2 OS=Mus musculus OX=10090 GN=Hnrnpc PE=1 SV=1
250	162	Q61879|MYH10_MOUSE	110.03	7	7	854500	9	6	9	Carbamidomethylation; Deamidation (NQ)	228994	Myosin-10 OS=Mus musculus OX=10090 GN=Myh10 PE=1 SV=2
303	593	P17742|PPIA_MOUSE	110	37	37	2288600	3	3	4	Carbamidomethylation; Acetylation (N-term); Deamidation (NQ)	17971	Peptidyl-prolyl cis-trans isomerase A OS=Mus musculus OX=10090 GN=Ppia PE=1 SV=2
256	248	Q9ESZ8|GTF2I_MOUSE	109.67	5	5	3838500	4	4	5	Carbamidomethylation; Oxidation (M)	112265	General transcription factor II-I OS=Mus musculus OX=10090 GN=Gtf2i PE=1 SV=3
326	327	Q60972|RBBP4_MOUSE	109.52	19	19	1648900	4	4	4	Carbamidomethylation; Oxidation (M)	47656	Histone-binding protein RBBP4 OS=Mus musculus OX=10090 GN=Rbbp4 PE=1 SV=5
302	575	P62827|RAN_MOUSE	109.21	14	14	3853300	4	4	4	Acetylation (N-term)	24423	GTP-binding nuclear protein Ran OS=Mus musculus OX=10090 GN=Ran PE=1 SV=3
241	416	P03977|KV3A4_MOUSE	109.15	53	53	5491000	3	2	7	Carbamidomethylation	12042	Ig kappa chain V-III region 50S10.1 OS=Mus musculus OX=10090 PE=1 SV=1
253	265	Q3V3R1|C1TM_MOUSE	108.55	6	6	1105900	4	4	5		105729	Monofunctional C1-tetrahydrofolate synthase mitochondrial OS=Mus musculus OX=10090 GN=Mthfd1l PE=1 SV=2
399	396	P09535|IGF2_MOUSE	108.25	22	22	1776100	3	3	3	Carbamidomethylation	20030	Insulin-like growth factor II OS=Mus musculus OX=10090 GN=Igf2 PE=1 SV=1
352	742	Q62093|SRSF2_MOUSE	107.65	18	18	542790	2	2	3	Acetylation (N-term)	25476	Serine/arginine-rich splicing factor 2 OS=Mus musculus OX=10090 GN=Srsf2 PE=1 SV=4
275	230	P13864|DNMT1_MOUSE	107.27	4	4	468520	5	5	5	Carbamidomethylation	183188	DNA (cytosine-5)-methyltransferase 1 OS=Mus musculus OX=10090 GN=Dnmt1 PE=1 SV=5
342	454	P62315|SMD1_MOUSE	106.3	28	28	5895300	2	2	3		13282	Small nuclear ribonucleoprotein Sm D1 OS=Mus musculus OX=10090 GN=Snrpd1 PE=1 SV=1
274	286	Q8BK35|NOP53_MOUSE	106.05	16	16	3380900	5	5	6		55793	Ribosome biogenesis protein NOP53 OS=Mus musculus OX=10090 GN=Nop53 PE=1 SV=1
276	222	P09405|NUCL_MOUSE	104.8	15	15	5375400	8	8	9	Carbamidomethylation	76723	Nucleolin OS=Mus musculus OX=10090 GN=Ncl PE=1 SV=2
197	429	tr|E9Q0F0|E9Q0F0_MOUSE	104.58	6	6	25514000	5	4	10	Carbamidomethylation; Deamidation (NQ)	112265	Keratin 78 OS=Mus musculus OX=10090 GN=Krt78 PE=1 SV=1
244	592	P01657|KV3A5_MOUSE	103.64	24	24		2	0	6		11949	Ig kappa chain V-III region PC 2413 OS=Mus musculus OX=10090 PE=1 SV=1
355	474	P63325|RS10_MOUSE	103.38	15	15	1654900	2	2	3		18916	40S ribosomal protein S10 OS=Mus musculus OX=10090 GN=Rps10 PE=1 SV=1
192	252	Q6IFX2|K1C42_MOUSE	103.23	15	15	1919300	6	3	10	Deamidation (NQ); Oxidation (M)	50133	Keratin type I cytoskeletal 42 OS=Mus musculus OX=10090 GN=Krt42 PE=1 SV=1
235	443	P61327|MGN_MOUSE	103.19	38	38	21313000	4	4	8		17164	Protein mago nashi homolog OS=Mus musculus OX=10090 GN=Magoh PE=2 SV=1
235	442	Q9CQL1|MGN2_MOUSE	103.19	38	38	21313000	4	4	8		17092	Protein mago nashi homolog 2 OS=Mus musculus OX=10090 GN=Magohb PE=2 SV=1
308	573	P60867|RS20_MOUSE	103	23	23	7645700	3	3	4		13373	40S ribosomal protein S20 OS=Mus musculus OX=10090 GN=Rps20 PE=1 SV=1
263	281	P27773|PDIA3_MOUSE	102.81	13	13	3052100	4	4	5		56678	Protein disulfide-isomerase A3 OS=Mus musculus OX=10090 GN=Pdia3 PE=1 SV=2
227	231	P68254|1433T_MOUSE	102.62	28	28	2433400	7	3	11	Carbamidomethylation	27778	14-3-3 protein theta OS=Mus musculus OX=10090 GN=Ywhaq PE=1 SV=1
261	259	Q99020|ROAA_MOUSE	101.53	16	16	935720	4	3	5	Carbamidomethylation	30831	Heterogeneous nuclear ribonucleoprotein A/B OS=Mus musculus OX=10090 GN=Hnrnpab PE=1 SV=1
273	568	P01635|KV5A3_MOUSE	101.25	20	20		2	0	5	Acetylation (K)	12581	Ig kappa chain V-V region K2 (Fragment) OS=Mus musculus OX=10090 PE=1 SV=1
258	211	P14733|LMNB1_MOUSE	100.68	13	13	943990	6	5	6		66786	Lamin-B1 OS=Mus musculus OX=10090 GN=Lmnb1 PE=1 SV=3
96	453	P01629|KV2A4_MOUSE	100.2	64	64	4736400000	6	6	26	Carbamidomethylation; Deamidation (NQ); Methylation(KR); Phosphorylation (STY)	12221	Ig kappa chain V-II region 2S1.3 OS=Mus musculus OX=10090 PE=1 SV=1
284	290	Q5F2F2|ABH15_MOUSE	99.67	18	18	2105900	4	4	5	Carbamidomethylation	51152	Protein ABHD15 OS=Mus musculus OX=10090 GN=Abhd15 PE=1 SV=1
269	264	Q8CIE6|COPA_MOUSE	99.36	5	5	323220	4	4	5	Carbamidomethylation	138432	Coatomer subunit alpha OS=Mus musculus OX=10090 GN=Copa PE=1 SV=2
392	405	Q02257|PLAK_MOUSE	98.88	5	5	1287500	3	3	4		81801	Junction plakoglobin OS=Mus musculus OX=10090 GN=Jup PE=1 SV=3
299	417	P47757|CAPZB_MOUSE	98.83	15	15	1543200	3	3	5	Carbamidomethylation	31345	F-actin-capping protein subunit beta OS=Mus musculus OX=10090 GN=Capzb PE=1 SV=3
310	284	tr|E9QAP7|E9QAP7_MOUSE	98.62	12	12	2840700	6	6	7	Carbamidomethylation	105306	TATA-box-binding protein-associated factor 4 OS=Mus musculus OX=10090 GN=Taf4 PE=1 SV=1
232	289	P01863|GCAA_MOUSE	98.17	25	25	939650	7	2	8	Carbamidomethylation; Deamidation (NQ)	36389	Ig gamma-2A chain C region A allele OS=Mus musculus OX=10090 GN=Ighg PE=1 SV=1
232	285	P01865|GCAM_MOUSE	98.17	21	21	939650	7	2	8	Carbamidomethylation; Deamidation (NQ)	43949	Ig gamma-2A chain C region membrane-bound form OS=Mus musculus OX=10090 GN=Igh-1a PE=1 SV=3
251	305	P61255|RL26_MOUSE	98.06	46	46	21962000	9	9	11	Deamidation (NQ)	17258	60S ribosomal protein L26 OS=Mus musculus OX=10090 GN=Rpl26 PE=1 SV=1
331	295	P61358|RL27_MOUSE	98.06	40	40	7479100	5	5	5		15798	60S ribosomal protein L27 OS=Mus musculus OX=10090 GN=Rpl27 PE=1 SV=2
219	319	Q9Z2K1|K1C16_MOUSE	97.75	6	6	1068300	3	1	8	Oxidation (M)	51606	Keratin type I cytoskeletal 16 OS=Mus musculus OX=10090 GN=Krt16 PE=1 SV=3
307	912	P14206|RSSA_MOUSE	97.58	16	16	315630	3	3	4	Acetylation (N-term)	32838	40S ribosomal protein SA OS=Mus musculus OX=10090 GN=Rpsa PE=1 SV=4
378	437	P52332|JAK1_MOUSE	97.52	2	2	515270	2	2	2		133367	Tyrosine-protein kinase JAK1 OS=Mus musculus OX=10090 GN=Jak1 PE=1 SV=1
297	602	tr|A0A075B5R1|A0A075B5R1_MOUSE	97.23	35	35	104480	4	2	5	Carbamidomethylation; Oxidation (M)	12905	Immunoglobulin heavy variable 5-17 (Fragment) OS=Mus musculus OX=10090 GN=Ighv5-17 PE=1 SV=1
287	292	P63101|1433Z_MOUSE	97.16	18	18	842220	5	2	7		27771	14-3-3 protein zeta/delta OS=Mus musculus OX=10090 GN=Ywhaz PE=1 SV=1
328	364	P62843|RS15_MOUSE	96.69	43	43	2373900	4	4	5	Deamidation (NQ)	17040	40S ribosomal protein S15 OS=Mus musculus OX=10090 GN=Rps15 PE=1 SV=2
405	579	tr|A0A5F8MPY2|A0A5F8MPY2_MOUSE	96.39	47	47	1089400	2	2	2		11593	60S acidic ribosomal protein P2 OS=Mus musculus OX=10090 GN=Rplp2-ps1 PE=3 SV=1
405	578	P99027|RLA2_MOUSE	96.39	47	47	1089400	2	2	2		11651	60S acidic ribosomal protein P2 OS=Mus musculus OX=10090 GN=Rplp2 PE=1 SV=3
196	343	P19253|RL13A_MOUSE	96.06	16	16	9923200	5	5	9		23464	60S ribosomal protein L13a OS=Mus musculus OX=10090 GN=Rpl13a PE=1 SV=4
288	294	P11499|HS90B_MOUSE	95.54	7	7	1213200	4	4	5		83281	Heat shock protein HSP 90-beta OS=Mus musculus OX=10090 GN=Hsp90ab1 PE=1 SV=3
286	277	Q7TMK9|HNRPQ_MOUSE	95.24	9	9	506100	4	4	5		69633	Heterogeneous nuclear ribonucleoprotein Q OS=Mus musculus OX=10090 GN=Syncrip PE=1 SV=2
178	390	Q61414|K1C15_MOUSE	94.76	6	6	6385000	5	1	12	Oxidation (M)	49138	Keratin type I cytoskeletal 15 OS=Mus musculus OX=10090 GN=Krt15 PE=1 SV=2
246	299	P55200|KMT2A_MOUSE	94.62	4	4	65837000	8	7	11	Carbamidomethylation	429653	Histone-lysine N-methyltransferase 2A OS=Mus musculus OX=10090 GN=Kmt2a PE=1 SV=3
345	915	tr|A0A0B4J1I7|A0A0B4J1I7_MOUSE	93.87	17	17	2067900	3	1	5		12752	Immunoglobulin kappa variable 4-68 (Fragment) OS=Mus musculus OX=10090 GN=Igkv4-68 PE=4 SV=1
348	323	Q99JF8|PSIP1_MOUSE	93.83	9	9	137780	3	3	3	Carbamidomethylation	59697	PC4 and SFRS1-interacting protein OS=Mus musculus OX=10090 GN=Psip1 PE=1 SV=1
311	238	A2AKX3|SETX_MOUSE	93.79	5	5	1260200	9	9	9	Carbamidomethylation; Oxidation (HW)	297588	Probable helicase senataxin OS=Mus musculus OX=10090 GN=Setx PE=1 SV=1
260	247	Q7TSE6|ST38L_MOUSE	93.77	13	13	482940	5	2	7	Carbamidomethylation	53772	Serine/threonine-protein kinase 38-like OS=Mus musculus OX=10090 GN=Stk38l PE=1 SV=2
314	577	tr|A0A0B4J1H8|A0A0B4J1H8_MOUSE	93.64	54	54	228990	5	3	8	Carbamidomethylation; Deamidation (NQ); Methylation(KR); Oxidation (HW); Phosphorylation (STY)	13237	Immunoglobulin kappa variable 1-133 (Fragment) OS=Mus musculus OX=10090 GN=Igkv1-133 PE=4 SV=1
314	576	tr|A0A0B4J1H7|A0A0B4J1H7_MOUSE	93.64	32	32	0	4	2	5	Carbamidomethylation; Methylation(KR)	13305	Immunoglobulin kappa variable 1-135 (Fragment) OS=Mus musculus OX=10090 GN=Igkv1-135 PE=4 SV=1
271	357	Q9CVI2|F133B_MOUSE	93.26	21	21	17255000	3	3	6	Oxidation (M)	27952	Protein FAM133B OS=Mus musculus OX=10090 GN=Fam133b PE=1 SV=3
318	254	E9Q557|DESP_MOUSE	92.96	2	2	49451	5	5	5	Carbamidomethylation	332913	Desmoplakin OS=Mus musculus OX=10090 GN=Dsp PE=1 SV=1
316	355	P42669|PURA_MOUSE	92.47	15	15	2340700	3	3	4		34884	Transcriptional activator protein Pur-alpha OS=Mus musculus OX=10090 GN=Pura PE=1 SV=1
315	297	P60335|PCBP1_MOUSE	91.92	13	13	0	3	2	3	Carbamidomethylation	37498	Poly(rC)-binding protein 1 OS=Mus musculus OX=10090 GN=Pcbp1 PE=1 SV=1
267	342	P62900|RL31_MOUSE	91.71	34	34	7054400	4	4	6		14463	60S ribosomal protein L31 OS=Mus musculus OX=10090 GN=Rpl31 PE=1 SV=1
283	216	Q6P4T2|U520_MOUSE	91.54	5	5	1286600	6	6	6		244544	U5 small nuclear ribonucleoprotein 200 kDa helicase OS=Mus musculus OX=10090 GN=Snrnp200 PE=1 SV=1
285	326	P47753|CAZA1_MOUSE	91.41	19	19	1178000	4	3	5		32940	F-actin-capping protein subunit alpha-1 OS=Mus musculus OX=10090 GN=Capza1 PE=1 SV=4
294	273	P51655|GPC4_MOUSE	91.31	13	13	2130900	4	4	4	Carbamidomethylation	62586	Glypican-4 OS=Mus musculus OX=10090 GN=Gpc4 PE=1 SV=2
305	366	Q62193|RFA2_MOUSE	91.19	17	17	1433400	3	3	4		29718	Replication protein A 32 kDa subunit OS=Mus musculus OX=10090 GN=Rpa2 PE=1 SV=1
291	313	Q61136|PRP4B_MOUSE	90.96	3	3	1643100	3	3	4		116976	Serine/threonine-protein kinase PRP4 homolog OS=Mus musculus OX=10090 GN=Prpf4b PE=1 SV=3
341	735	Q61189|ICLN_MOUSE	90.7	11	11	2823000	2	2	3	Deamidation (NQ)	26021	Methylosome subunit pICln OS=Mus musculus OX=10090 GN=Clns1a PE=1 SV=1
257	308	tr|Q3UJB0|Q3UJB0_MOUSE	90.52	7	7	603470	4	4	6	Deamidation (NQ)	98199	Splicing factor 3b subunit 2 OS=Mus musculus OX=10090 GN=Sf3b2 PE=1 SV=1
416	463	Q91VR5|DDX1_MOUSE	90	5	5	386950	2	2	2	Carbamidomethylation	82500	ATP-dependent RNA helicase DDX1 OS=Mus musculus OX=10090 GN=Ddx1 PE=1 SV=1
233	365	P84751|HVM63_MOUSE	89.59	30	30	0	6	1	8	Carbamidomethylation; Deamidation (NQ); Oxidation (HW)	25350	Ig heavy chain Mem5 (Fragment) OS=Mus musculus OX=10090 PE=1 SV=1
367	398	P56959|FUS_MOUSE	89.52	16	16	5412900	5	5	5	Carbamidomethylation; Deamidation (NQ); Methylation(KR)	52673	RNA-binding protein FUS OS=Mus musculus OX=10090 GN=Fus PE=1 SV=1
390	389	Q91WN1|DNJC9_MOUSE	89.4	20	20	40207	4	4	5		30059	DnaJ homolog subfamily C member 9 OS=Mus musculus OX=10090 GN=Dnajc9 PE=1 SV=2
304	349	P01642|KV5A9_MOUSE	89.31	38	38	1454700	3	2	4		12615	Ig kappa chain V-V region L7 (Fragment) OS=Mus musculus OX=10090 GN=Gm10881 PE=1 SV=1
375	421	O70468|MYPC3_MOUSE	88.9	4	4	328740	3	3	3		140632	Myosin-binding protein C cardiac-type OS=Mus musculus OX=10090 GN=Mybpc3 PE=1 SV=1
349	519	O08583|THOC4_MOUSE	88.69	20	20	4053300	3	3	3	Acetylation (N-term)	26940	THO complex subunit 4 OS=Mus musculus OX=10090 GN=Alyref PE=1 SV=3
320	311	Q5SVQ0|KAT7_MOUSE	88.39	8	8	1348000	4	4	4		70641	Histone acetyltransferase KAT7 OS=Mus musculus OX=10090 GN=Kat7 PE=1 SV=1
357	347	P97351|RS3A_MOUSE	87.31	11	11	496880	3	3	3		29885	40S ribosomal protein S3a OS=Mus musculus OX=10090 GN=Rps3a PE=1 SV=3
296	341	tr|A0A140T8M2|A0A140T8M2_MOUSE	86.33	28	28	2698400	3	2	4		12557	Immunoglobulin kappa variable 12-44 (Fragment) OS=Mus musculus OX=10090 GN=Igkv12-44 PE=4 SV=2
372	394	Q03265|ATPA_MOUSE	85.71	17	17	12544000	6	6	6		59753	ATP synthase subunit alpha mitochondrial OS=Mus musculus OX=10090 GN=Atp5f1a PE=1 SV=1
265	309	Q9CZM2|RL15_MOUSE	85.54	23	23	8613600	4	4	6		24146	60S ribosomal protein L15 OS=Mus musculus OX=10090 GN=Rpl15 PE=1 SV=4
322	395	Q61584|FXR1_MOUSE	85.35	11	11	1303000	6	6	7		76222	Fragile X mental retardation syndrome-related protein 1 OS=Mus musculus OX=10090 GN=Fxr1 PE=1 SV=2
347	458	Q8C0C7|SYFA_MOUSE	84.99	7	7	522560	3	3	3	Acetylation (N-term)	57599	Phenylalanine--tRNA ligase alpha subunit OS=Mus musculus OX=10090 GN=Farsa PE=1 SV=1
333	377	P83882|RL36A_MOUSE	84.96	37	37	19614000	5	5	5	Carbamidomethylation; Methylation(KR)	12441	60S ribosomal protein L36a OS=Mus musculus OX=10090 GN=Rpl36a PE=3 SV=2
388	446	O55143|AT2A2_MOUSE	84.44	3	3	316760	2	2	2	Carbamidomethylation	114858	Sarcoplasmic/endoplasmic reticulum calcium ATPase 2 OS=Mus musculus OX=10090 GN=Atp2a2 PE=1 SV=2
239	329	Q6ZWV7|RL35_MOUSE	84.36	33	33	26492000	4	4	7		14553	60S ribosomal protein L35 OS=Mus musculus OX=10090 GN=Rpl35 PE=1 SV=1
386	427	Q9EP97|SENP3_MOUSE	83.96	9	9	318060	3	3	3		64403	Sentrin-specific protease 3 OS=Mus musculus OX=10090 GN=Senp3 PE=1 SV=1
334	346	Q9CS00|CATIN_MOUSE	83.52	7	7	883230	3	3	3		90662	Cactin OS=Mus musculus OX=10090 GN=Cactin PE=1 SV=2
332	312	P47915|RL29_MOUSE	83.42	24	24	5509100	4	4	4		17587	60S ribosomal protein L29 OS=Mus musculus OX=10090 GN=Rpl29 PE=1 SV=2
411	689	Q8K310|MATR3_MOUSE	83	6	6	940490	3	3	3	Deamidation (NQ)	94630	Matrin-3 OS=Mus musculus OX=10090 GN=Matr3 PE=1 SV=1
330	387	Q8VDM6|HNRL1_MOUSE	82.88	7	7	2935500	4	4	5	Carbamidomethylation	96002	Heterogeneous nuclear ribonucleoprotein U-like protein 1 OS=Mus musculus OX=10090 GN=Hnrnpul1 PE=1 SV=1
312	291	P52480|KPYM_MOUSE	82.25	15	15	9552800	5	5	5	Carbamidomethylation	57845	Pyruvate kinase PKM OS=Mus musculus OX=10090 GN=Pkm PE=1 SV=4
268	459	Q9CWZ3|RBM8A_MOUSE	81.98	26	26	4354100	2	2	6	Carbamidomethylation	19889	RNA-binding protein 8A OS=Mus musculus OX=10090 GN=Rbm8a PE=1 SV=4
354	507	P16627|HS71L_MOUSE	81.92	5	5		2	0	3		70637	Heat shock 70 kDa protein 1-like OS=Mus musculus OX=10090 GN=Hspa1l PE=1 SV=4
404	594	tr|A0A0B4J1J2|A0A0B4J1J2_MOUSE	79.99	23	23	0	2	1	2		12600	Immunoglobulin kappa chain variable 5-43 (Fragment) OS=Mus musculus OX=10090 GN=Igkv5-43 PE=1 SV=1
404	595	tr|A0A0B4J1J1|A0A0B4J1J1_MOUSE	79.99	23	23	0	2	1	2		12718	Immunoglobulin kappa chain variable 5-45 (Fragment) OS=Mus musculus OX=10090 GN=Igkv5-45 PE=1 SV=1
324	379	Q8BHX3|BOREA_MOUSE	79.85	18	18	1360000	3	3	4	Deamidation (NQ)	32214	Borealin OS=Mus musculus OX=10090 GN=Cdca8 PE=1 SV=2
313	335	B2RQC6|PYR1_MOUSE	79.58	3	3	953590	4	4	5	Carbamidomethylation	243236	CAD protein OS=Mus musculus OX=10090 GN=Cad PE=1 SV=1
389	360	P62245|RS15A_MOUSE	79.04	30	30	4086100	3	3	4		14840	40S ribosomal protein S15a OS=Mus musculus OX=10090 GN=Rps15a PE=1 SV=2
398	372	P70372|ELAV1_MOUSE	78.99	15	15	1444900	3	3	3		36169	ELAV-like protein 1 OS=Mus musculus OX=10090 GN=Elavl1 PE=1 SV=2
317	371	O35295|PURB_MOUSE	78.92	24	24	828930	4	4	5		33901	Transcriptional activator protein Pur-beta OS=Mus musculus OX=10090 GN=Purb PE=1 SV=3
234	441	P62274|RS29_MOUSE	78.54	48	48	56005000	3	3	7	Carbamidomethylation	6677	40S ribosomal protein S29 OS=Mus musculus OX=10090 GN=Rps29 PE=1 SV=2
394	475	Q02105|C1QC_MOUSE	78.43	9	9	1416500	2	2	3		25992	Complement C1q subcomponent subunit C OS=Mus musculus OX=10090 GN=C1qc PE=1 SV=2
290	358	Q6ZWU9|RS27_MOUSE	78.35	40	40	14947000	4	4	5	Carbamidomethylation	9461	40S ribosomal protein S27 OS=Mus musculus OX=10090 GN=Rps27 PE=1 SV=3
327	440	P18527|HVM56_MOUSE	78.21	58	58	0	4	2	5	Carbamidomethylation; Oxidation (M)	10661	Ig heavy chain V region 914 OS=Mus musculus OX=10090 PE=1 SV=1
292	353	O35326|SRSF5_MOUSE	77.76	17	17	380840	3	2	5		30891	Serine/arginine-rich splicing factor 5 OS=Mus musculus OX=10090 GN=Srsf5 PE=1 SV=2
338	402	A3KGF9|CCD9B_MOUSE	77.6	14	14	24450	3	3	4		58688	Coiled-coil domain-containing protein 9B OS=Mus musculus OX=10090 GN=Ccdc9b PE=1 SV=1
264	304	P62259|1433E_MOUSE	75.75	21	21	0	4	2	7	Carbamidomethylation	29174	14-3-3 protein epsilon OS=Mus musculus OX=10090 GN=Ywhae PE=1 SV=1
353	469	Q6IQX8|ZN219_MOUSE	75.4	6	6	207010	2	2	3	Deamidation (NQ)	77796	Zinc finger protein 219 OS=Mus musculus OX=10090 GN=Znf219 PE=1 SV=1
351	456	Q8K4K2|TRIB3_MOUSE	75.07	7	7	284310	2	2	3		39023	Tribbles homolog 3 OS=Mus musculus OX=10090 GN=Trib3 PE=1 SV=2
413	466	P62911|RL32_MOUSE	75.05	22	22	650230	2	2	2	Carbamidomethylation	15860	60S ribosomal protein L32 OS=Mus musculus OX=10090 GN=Rpl32 PE=1 SV=2
329	393	P53026|RL10A_MOUSE	74.71	21	21	3072400	4	4	4		24916	60S ribosomal protein L10a OS=Mus musculus OX=10090 GN=Rpl10a PE=1 SV=3
420	743	Q9CYR0|SSBP_MOUSE	74.38	8	8	4826100	2	2	2		17319	Single-stranded DNA-binding protein mitochondrial OS=Mus musculus OX=10090 GN=Ssbp1 PE=1 SV=1
295	331	Q99KP6|PRP19_MOUSE	74.16	10	10	2381200	4	4	5	Carbamidomethylation	55239	Pre-mRNA-processing factor 19 OS=Mus musculus OX=10090 GN=Prpf19 PE=1 SV=1
423	781	P63037|DNJA1_MOUSE	74.02	6	6	0	1	1	2		44868	DnaJ homolog subfamily A member 1 OS=Mus musculus OX=10090 GN=Dnaja1 PE=1 SV=1
343	744	P01661|KV3A9_MOUSE	73.74	14	14	1065700	1	1	3		14291	Ig kappa chain V-III region MOPC 63 OS=Mus musculus OX=10090 PE=1 SV=1
343	900	P01663|KV3AB_MOUSE	73.74	16	16	1065700	1	1	3		12005	Ig kappa chain V-III region PC 4050 OS=Mus musculus OX=10090 PE=1 SV=1
343	899	P01662|KV3AA_MOUSE	73.74	16	16	1065700	1	1	3		12041	Ig kappa chain V-III region ABPC 22/PC 9245 OS=Mus musculus OX=10090 PE=1 SV=1
343	901	tr|A0A075B5N8|A0A075B5N8_MOUSE	73.74	15	15	1065700	1	1	3		12943	Immunoglobulin kappa variable 3-10 OS=Mus musculus OX=10090 GN=Igkv3-10 PE=4 SV=7
301	307	P35700|PRDX1_MOUSE	73.7	26	26	2790700	4	4	4		22176	Peroxiredoxin-1 OS=Mus musculus OX=10090 GN=Prdx1 PE=1 SV=1
519	631	P01806|HVM36_MOUSE	73.4	34	34	195190	2	2	2		12911	Ig heavy chain V region 441 OS=Mus musculus OX=10090 PE=4 SV=1
519	633	P01807|HVM37_MOUSE	73.4	34	34	195190	2	2	2		13246	Ig heavy chain V region X44 OS=Mus musculus OX=10090 PE=1 SV=1
519	632	P01808|HVM38_MOUSE	73.4	34	34	195190	2	2	2		13169	Ig heavy chain V region T601 OS=Mus musculus OX=10090 PE=1 SV=1
519	902	P01811|HVM41_MOUSE	73.4	14	14	0	1	1	1		13001	Ig heavy chain V region UPC10 OS=Mus musculus OX=10090 PE=1 SV=1
519	903	P01810|HVM40_MOUSE	73.4	13	13	0	1	1	1		13240	Ig heavy chain V region J539 OS=Mus musculus OX=10090 PE=1 SV=1
358	583	Q3V1L4|5NTC_MOUSE	73.37	5	5	846450	2	2	3		64809	Cytosolic purine 5'-nucleotidase OS=Mus musculus OX=10090 GN=Nt5c2 PE=1 SV=2
335	375	P08113|ENPL_MOUSE	72.84	6	6	1449900	3	3	5		92476	Endoplasmin OS=Mus musculus OX=10090 GN=Hsp90b1 PE=1 SV=2
281	324	Q08943|SSRP1_MOUSE	72.57	8	8	4558100	5	5	5	Carbamidomethylation; Acetylation (N-term)	80860	FACT complex subunit SSRP1 OS=Mus musculus OX=10090 GN=Ssrp1 PE=1 SV=2
393	468	Q61990|PCBP2_MOUSE	72.55	6	6	0	2	1	2	Carbamidomethylation	38222	Poly(rC)-binding protein 2 OS=Mus musculus OX=10090 GN=Pcbp2 PE=1 SV=1
350	383	P62301|RS13_MOUSE	71.89	22	22	9918000	4	4	4		17222	40S ribosomal protein S13 OS=Mus musculus OX=10090 GN=Rps13 PE=1 SV=2
339	435	Q8VEM8|MPCP_MOUSE	71.83	6	6	1869400	2	2	3		39632	Phosphate carrier protein mitochondrial OS=Mus musculus OX=10090 GN=Slc25a3 PE=1 SV=1
550	907	tr|A0A0B4J1I1|A0A0B4J1I1_MOUSE	71.53	14	14	0	1	1	1		12875	Immunoglobulin kappa variable 16-104 (Fragment) OS=Mus musculus OX=10090 GN=Igkv16-104 PE=4 SV=1
431	610	Q9D1D4|TMEDA_MOUSE	70.63	13	13	325910	2	2	2		24911	Transmembrane emp24 domain-containing protein 10 OS=Mus musculus OX=10090 GN=Tmed10 PE=1 SV=1
340	642	P15105|GLNA_MOUSE	70.52	7	7	478040	2	2	3	Acetylation (N-term)	42120	Glutamine synthetase OS=Mus musculus OX=10090 GN=Glul PE=1 SV=6
415	482	Q9QWF0|CAF1A_MOUSE	70.27	4	4	0	2	2	2	Carbamidomethylation	101936	Chromatin assembly factor 1 subunit A OS=Mus musculus OX=10090 GN=Chaf1a PE=1 SV=1
384	412	Q8BG15|CTSL2_MOUSE	70.15	9	9	434270	4	4	4		52813	CTD small phosphatase-like protein 2 OS=Mus musculus OX=10090 GN=Ctdspl2 PE=1 SV=1
300	739	Q9D7S7|RL22L_MOUSE	69.78	20	20	1467600	1	1	4	Deamidation (NQ)	14467	60S ribosomal protein L22-like 1 OS=Mus musculus OX=10090 GN=Rpl22l1 PE=1 SV=1
359	596	Q8BP67|RL24_MOUSE	69.26	12	12	9890500	2	2	3	Carbamidomethylation	17779	60S ribosomal protein L24 OS=Mus musculus OX=10090 GN=Rpl24 PE=1 SV=2
435	908	Q2VPQ9|EAF6_MOUSE	69.16	12	12	237570	1	1	2		21649	Chromatin modification-related protein MEAF6 OS=Mus musculus OX=10090 GN=Meaf6 PE=1 SV=1
371	386	Q8R2M2|TDIF2_MOUSE	68.8	6	6	97517	3	3	3		84277	Deoxynucleotidyltransferase terminal-interacting protein 2 OS=Mus musculus OX=10090 GN=Dnttip2 PE=1 SV=1
369	382	P17225|PTBP1_MOUSE	68.56	10	10	196060	3	3	5		56478	Polypyrimidine tract-binding protein 1 OS=Mus musculus OX=10090 GN=Ptbp1 PE=1 SV=2
321	321	P68510|1433F_MOUSE	68.31	15	15	53377	4	1	6		28212	14-3-3 protein eta OS=Mus musculus OX=10090 GN=Ywhah PE=1 SV=2
321	322	P61982|1433G_MOUSE	68.31	16	16	53377	5	1	7		28303	14-3-3 protein gamma OS=Mus musculus OX=10090 GN=Ywhag PE=1 SV=2
396	470	P67984|RL22_MOUSE	68.12	40	40	2371000	3	3	3	Carbamidomethylation; Oxidation (M)	14759	60S ribosomal protein L22 OS=Mus musculus OX=10090 GN=Rpl22 PE=1 SV=2
282	301	Q8CJF7|ELYS_MOUSE	67.57	4	4	714720	5	5	5		247644	Protein ELYS OS=Mus musculus OX=10090 GN=Ahctf1 PE=1 SV=1
417	588	P35922|FMR1_MOUSE	67.49	4	4	0	2	2	3		68989	Synaptic functional regulator FMR1 OS=Mus musculus OX=10090 GN=Fmr1 PE=1 SV=1
309	585	P11983|TCPA_MOUSE	67.44	8	8	0	2	2	4		60449	T-complex protein 1 subunit alpha OS=Mus musculus OX=10090 GN=Tcp1 PE=1 SV=3
401	464	P62317|SMD2_MOUSE	67.42	33	33	422000	2	2	3	Carbamidomethylation	13527	Small nuclear ribonucleoprotein Sm D2 OS=Mus musculus OX=10090 GN=Snrpd2 PE=1 SV=1
402	465	Q5PSV9|MDC1_MOUSE	67.36	2	2	301790	2	2	2		184669	Mediator of DNA damage checkpoint protein 1 OS=Mus musculus OX=10090 GN=Mdc1 PE=1 SV=1
380	361	Q8CCS6|PABP2_MOUSE	67.19	39	39	3071500	5	5	6	Carbamidomethylation; Acetylation (N-term); Methylation(KR)	32297	Polyadenylate-binding protein 2 OS=Mus musculus OX=10090 GN=Pabpn1 PE=1 SV=3
561	745	Q9CQ49|NCBP2_MOUSE	66.05	7	7	358880	1	1	1		18017	Nuclear cap-binding protein subunit 2 OS=Mus musculus OX=10090 GN=Ncbp2 PE=1 SV=1
412	419	Q8VI63|MOB2_MOUSE	65.81	17	17	2688700	3	3	3		26851	MOB kinase activator 2 OS=Mus musculus OX=10090 GN=Mob2 PE=1 SV=1
387	438	Q9D4H9|PHF14_MOUSE	65.67	2	2	235860	2	2	2		99105	PHD finger protein 14 OS=Mus musculus OX=10090 GN=Phf14 PE=1 SV=1
319	302	P48678|LMNA_MOUSE	65.65	18	18	1233200	8	7	8	Carbamidomethylation	74238	Prelamin-A/C OS=Mus musculus OX=10090 GN=Lmna PE=1 SV=2
379	449	Q6DVA0|LEMD2_MOUSE	65.49	10	10	0	3	3	3		57507	LEM domain-containing protein 2 OS=Mus musculus OX=10090 GN=Lemd2 PE=1 SV=1
337	399	Q6Q783|KMT5C_MOUSE	64.71	10	10	123370	3	3	4	Carbamidomethylation	53159	Histone-lysine N-methyltransferase KMT5C OS=Mus musculus OX=10090 GN=Kmt5c PE=1 SV=1
441	944	Q9CXH7|SGO1_MOUSE	64.46	4	4	210090	2	2	2		58966	Shugoshin 1 OS=Mus musculus OX=10090 GN=Sgo1 PE=2 SV=1
365	367	Q6P5D8|SMHD1_MOUSE	63.49	3	3	4617400	5	5	6	Carbamidomethylation	225646	Structural maintenance of chromosomes flexible hinge domain-containing protein 1 OS=Mus musculus OX=10090 GN=Smchd1 PE=1 SV=2
406	586	Q8BH73|QPCTL_MOUSE	63.31	11	11	9530100	3	3	3	Carbamidomethylation	42692	Glutaminyl-peptide cyclotransferase-like protein OS=Mus musculus OX=10090 GN=Qpctl PE=1 SV=1
336	388	O35286|DHX15_MOUSE	62.99	5	5	3658100	3	3	5		91007	Pre-mRNA-splicing factor ATP-dependent RNA helicase DHX15 OS=Mus musculus OX=10090 GN=Dhx15 PE=1 SV=2
298	363	Q9D1R9|RL34_MOUSE	62.43	21	21	3380400	4	4	5		13293	60S ribosomal protein L34 OS=Mus musculus OX=10090 GN=Rpl34 PE=1 SV=2
418	688	Q8CG76|ARK72_MOUSE	62.4	13	13	28322000	2	2	3	Carbamidomethylation	40612	Aflatoxin B1 aldehyde reductase member 2 OS=Mus musculus OX=10090 GN=Akr7a2 PE=1 SV=3
428	589	Q9CY66|GAR1_MOUSE	61.65	13	13	2070600	2	2	2	Carbamidomethylation	23474	H/ACA ribonucleoprotein complex subunit 1 OS=Mus musculus OX=10090 GN=Gar1 PE=1 SV=1
463	450	Q80TP3|UBR5_MOUSE	61.48	2	2	567790	3	3	3		308351	E3 ubiquitin-protein ligase UBR5 OS=Mus musculus OX=10090 GN=Ubr5 PE=1 SV=2
538	789	P32067|LA_MOUSE	61.01	3	3	226410	1	1	1		47756	Lupus La protein homolog OS=Mus musculus OX=10090 GN=Ssb PE=1 SV=1
383	381	Q99MJ9|DDX50_MOUSE	60.99	6	6	721920	3	3	3		82176	ATP-dependent RNA helicase DDX50 OS=Mus musculus OX=10090 GN=Ddx50 PE=2 SV=1
377	330	Q8BJ05|ZC3HE_MOUSE	60.7	9	9	758650	5	5	5		82409	Zinc finger CCCH domain-containing protein 14 OS=Mus musculus OX=10090 GN=Zc3h14 PE=1 SV=1
408	368	Q68FD5|CLH1_MOUSE	60.65	2	2	521750	3	3	3		191555	Clathrin heavy chain 1 OS=Mus musculus OX=10090 GN=Cltc PE=1 SV=3
325	424	P17879|HS71B_MOUSE	60.59	8	8	0	3	1	4		70176	Heat shock 70 kDa protein 1B OS=Mus musculus OX=10090 GN=Hspa1b PE=1 SV=3
325	430	Q61696|HS71A_MOUSE	60.59	8	8	0	3	1	4		70079	Heat shock 70 kDa protein 1A OS=Mus musculus OX=10090 GN=Hspa1a PE=1 SV=2
562	911	Q99JY9|ARP3_MOUSE	60.01	3	3	0	1	1	1	Carbamidomethylation	47357	Actin-related protein 3 OS=Mus musculus OX=10090 GN=Actr3 PE=1 SV=3
400	461	P63038|CH60_MOUSE	59.96	6	6	162750	2	2	2		60956	60 kDa heat shock protein mitochondrial OS=Mus musculus OX=10090 GN=Hspd1 PE=1 SV=1
534	757	B2RRE7|OTUD4_MOUSE	58.8	1	1	217180	1	1	1		123055	OTU domain-containing protein 4 OS=Mus musculus OX=10090 GN=Otud4 PE=1 SV=1
563	682	Q9DBY5|CBX6_MOUSE	58.75	5	5	0	1	1	1		44460	Chromobox protein homolog 6 OS=Mus musculus OX=10090 GN=Cbx6 PE=1 SV=2
436	913	tr|A0A075B677|A0A075B677_MOUSE	58.7	23	23	654290	1	1	2	Deamidation (NQ)	10366	Immunoglobulin kappa variable 4-53 OS=Mus musculus OX=10090 GN=Igkv4-53 PE=1 SV=1
507	699	Q8VE37|RCC1_MOUSE	58.4	10	10	852540	2	2	2		44931	Regulator of chromosome condensation OS=Mus musculus OX=10090 GN=Rcc1 PE=1 SV=1
437	914	P04945|KV6AB_MOUSE	58.29	15	15	1780600	1	1	2		11713	Ig kappa chain V-VI region NQ2-6.1 OS=Mus musculus OX=10090 PE=2 SV=1
499	524	Q61838|PZP_MOUSE	58.27	2	2	90745	2	2	2		165852	Pregnancy zone protein OS=Mus musculus OX=10090 GN=Pzp PE=1 SV=3
530	740	P56480|ATPB_MOUSE	58.14	4	4	0	1	1	1		56301	ATP synthase subunit beta mitochondrial OS=Mus musculus OX=10090 GN=Atp5f1b PE=1 SV=2
382	376	tr|A0A075B5Y4|A0A075B5Y4_MOUSE	57.6	32	32		4	0	4	Carbamidomethylation; Methylation(KR)	12989	Immunoglobulin heavy variable 1-81 (Fragment) OS=Mus musculus OX=10090 GN=Ighv1-81 PE=4 SV=1
429	599	Q61937|NPM_MOUSE	57.3	10	10	304710	2	2	2		32560	Nucleophosmin OS=Mus musculus OX=10090 GN=Npm1 PE=1 SV=1
533	756	Q91YR9|PTGR1_MOUSE	57.22	4	4	719140	1	1	1	Carbamidomethylation	35560	Prostaglandin reductase 1 OS=Mus musculus OX=10090 GN=Ptgr1 PE=1 SV=2
403	495	Q99K48|NONO_MOUSE	56.6	7	7	641790	2	2	3		54541	Non-POU domain-containing octamer-binding protein OS=Mus musculus OX=10090 GN=Nono PE=1 SV=3
564	916	P62309|RUXG_MOUSE	56.35	17	17	1553000	1	1	1		8496	Small nuclear ribonucleoprotein G OS=Mus musculus OX=10090 GN=Snrpg PE=1 SV=1
391	407	O54864|SUV91_MOUSE	55.77	13	13	1427500	4	4	4		47754	Histone-lysine N-methyltransferase SUV39H1 OS=Mus musculus OX=10090 GN=Suv39h1 PE=1 SV=1
374	413	O08550|KMT2B_MOUSE	55.63	2	2	653540	3	2	3		294819	Histone-lysine N-methyltransferase 2B OS=Mus musculus OX=10090 GN=Kmt2b PE=1 SV=3
366	444	A2AHJ4|BRWD3_MOUSE	55.21	3	3	427090	3	2	3	Carbamidomethylation; Deamidation (NQ); Methylation(KR)	202940	Bromodomain and WD repeat-containing protein 3 OS=Mus musculus OX=10090 GN=Brwd3 PE=1 SV=1
370	354	P14148|RL7_MOUSE	55.17	18	18	7102300	4	4	7		31420	60S ribosomal protein L7 OS=Mus musculus OX=10090 GN=Rpl7 PE=1 SV=2
385	428	Q5U4E2|REPI1_MOUSE	54.09	9	9	1033800	3	3	3	Carbamidomethylation	61830	Replication initiator 1 OS=Mus musculus OX=10090 GN=Repin1 PE=1 SV=1
410	403	Q9EPU0|RENT1_MOUSE	53.84	4	4	277150	3	3	3	Carbamidomethylation	123967	Regulator of nonsense transcripts 1 OS=Mus musculus OX=10090 GN=Upf1 PE=1 SV=2
438	917	P62858|RS28_MOUSE	53.81	17	17	137670	1	1	2		7841	40S ribosomal protein S28 OS=Mus musculus OX=10090 GN=Rps28 PE=1 SV=1
565	801	Q9D824|FIP1_MOUSE	53.73	3	3	215190	1	1	1		64959	Pre-mRNA 3'-end-processing factor FIP1 OS=Mus musculus OX=10090 GN=Fip1l1 PE=1 SV=1
567	919	Q9R020|ZRAB2_MOUSE	53.45	3	3	1202000	1	1	1	Carbamidomethylation	37350	Zinc finger Ran-binding domain-containing protein 2 OS=Mus musculus OX=10090 GN=Zranb2 PE=1 SV=2
566	918	Q9WV84|NDKM_MOUSE	53.14	8	8	104770	1	1	1		20549	Nucleoside diphosphate kinase mitochondrial OS=Mus musculus OX=10090 GN=Nme4 PE=1 SV=1
430	505	tr|A0A0A6YXA5|A0A0A6YXA5_MOUSE	53.03	21	21	0	2	1	2	Carbamidomethylation	12953	Immunoglobulin heavy variable 1-15 (Fragment) OS=Mus musculus OX=10090 GN=Ighv1-15 PE=4 SV=1
430	606	tr|A0A0A6YVW3|A0A0A6YVW3_MOUSE	53.03	21	21	0	2	1	2	Carbamidomethylation	12933	Immunoglobulin heavy variable V1-23 (Fragment) OS=Mus musculus OX=10090 GN=Ighv1-23 PE=4 SV=1
346	920	P62892|RL39_MOUSE	52.97	24	24	36016000	2	2	5		6407	60S ribosomal protein L39 OS=Mus musculus OX=10090 GN=Rpl39 PE=1 SV=2
529	604	D3YZV8|CCDC8_MOUSE	52.53	2	2	103160	1	1	1		73938	Coiled-coil domain-containing protein 8 homolog OS=Mus musculus OX=10090 GN=Ccdc8 PE=1 SV=2
376	488	P35601|RFC1_MOUSE	51.67	2	2	580660	2	2	3		125985	Replication factor C subunit 1 OS=Mus musculus OX=10090 GN=Rfc1 PE=1 SV=2
414	471	Q75NR7|RECQ4_MOUSE	51.31	2	2	448880	2	2	2		135123	ATP-dependent DNA helicase Q4 OS=Mus musculus OX=10090 GN=Recql4 PE=2 SV=2
568	928	Q80VM4|ZN579_MOUSE	51.25	3	3	0	1	1	1	Carbamidomethylation	60792	Zinc finger protein 579 OS=Mus musculus OX=10090 GN=Znf579 PE=1 SV=1
397	370	O88291|ZN326_MOUSE	51.07	6	6	673520	3	3	3		65225	DBIRD complex subunit ZNF326 OS=Mus musculus OX=10090 GN=Znf326 PE=1 SV=1
434	624	Q9EQS3|MYCBP_MOUSE	50.59	22	22	62680	2	2	2		11970	c-Myc-binding protein OS=Mus musculus OX=10090 GN=Mycbp PE=1 SV=5
344	522	Q62318|TIF1B_MOUSE	50.4	5	5	297450	2	2	4	Carbamidomethylation	88847	Transcription intermediary factor 1-beta OS=Mus musculus OX=10090 GN=Trim28 PE=1 SV=3
545	822	Q80X32|CE024_MOUSE	50.09	9	9	0	1	1	1		20139	UPF0461 protein C5orf24 homolog OS=Mus musculus OX=10090 PE=2 SV=1
528	730	Q9JIF0|ANM1_MOUSE	49.61	6	6	0	2	2	2	Carbamidomethylation	42436	Protein arginine N-methyltransferase 1 OS=Mus musculus OX=10090 GN=Prmt1 PE=1 SV=1
439	929	P59708|SF3B6_MOUSE	49.48	11	11	241360	1	1	2		14585	Splicing factor 3B subunit 6 OS=Mus musculus OX=10090 GN=Sf3b6 PE=1 SV=1
248	619	tr|A0A075B5N2|A0A075B5N2_MOUSE	49.44	14	14	430260000	2	1	13		12579	Immunoglobulin kappa chain variable 6-29 OS=Mus musculus OX=10090 GN=Igkv6-29 PE=4 SV=7
432	617	Q921M3|SF3B3_MOUSE	49.29	2	2	746360	2	2	2		135550	Splicing factor 3B subunit 3 OS=Mus musculus OX=10090 GN=Sf3b3 PE=1 SV=1
433	618	P60766|CDC42_MOUSE	49.29	11	11	326070	2	2	2	Carbamidomethylation	21259	Cell division control protein 42 homolog OS=Mus musculus OX=10090 GN=Cdc42 PE=1 SV=2
465	457	P49452|CENPC_MOUSE	48.65	5	5	495920	3	3	5		102154	Centromere protein C OS=Mus musculus OX=10090 GN=Cenpc PE=1 SV=2
409	400	P17918|PCNA_MOUSE	48.25	22	22	859320	3	3	3	Carbamidomethylation	28785	Proliferating cell nuclear antigen OS=Mus musculus OX=10090 GN=Pcna PE=1 SV=2
539	792	Q920Q8|NS1BP_MOUSE	48.02	2	2	105230	1	1	1		71581	Influenza virus NS1A-binding protein homolog OS=Mus musculus OX=10090 GN=Ivns1abp PE=1 SV=2
440	933	Q6P3Y5|Z280C_MOUSE	48.01	2	2	381710	1	1	2		83146	Zinc finger protein 280C OS=Mus musculus OX=10090 GN=Znf280c PE=1 SV=1
488	494	G5E8P1|BRD1_MOUSE	47.91	2	2	811090	2	2	2		119714	Bromodomain-containing protein 1 OS=Mus musculus OX=10090 GN=Brd1 PE=1 SV=1
427	1040	P62320|SMD3_MOUSE	47.37	9	9	1388600	2	2	2		13916	Small nuclear ribonucleoprotein Sm D3 OS=Mus musculus OX=10090 GN=Snrpd3 PE=1 SV=1
356	629	P29788|VTNC_MOUSE	47.35	3	3	100370	1	1	3		54849	Vitronectin OS=Mus musculus OX=10090 GN=Vtn PE=1 SV=2
569	934	P68040|RACK1_MOUSE	47.09	9	9	0	1	1	1	Carbamidomethylation	35077	Receptor of activated protein C kinase 1 OS=Mus musculus OX=10090 GN=Rack1 PE=1 SV=3
570	843	P01630|KV2A6_MOUSE	47.01	12	12	0	1	1	1		12496	Ig kappa chain V-II region 7S34.1 OS=Mus musculus OX=10090 PE=1 SV=1
535	765	Q8BVY0|RL1D1_MOUSE	46.93	4	4	148350	1	1	1		50421	Ribosomal L1 domain-containing protein 1 OS=Mus musculus OX=10090 GN=Rsl1d1 PE=1 SV=1
551	937	P26369|U2AF2_MOUSE	46.59	5	5	267020	1	1	1		53517	Splicing factor U2AF 65 kDa subunit OS=Mus musculus OX=10090 GN=U2af2 PE=1 SV=3
571	939	tr|A0A075B5R4|A0A075B5R4_MOUSE	46.53	10	10	2425700	1	1	1		12992	Immunoglobulin heavy variable 14-1 (Fragment) OS=Mus musculus OX=10090 GN=Ighv14-1 PE=4 SV=1
571	938	tr|A0A075B5R9|A0A075B5R9_MOUSE	46.53	10	10	2425700	1	1	1		12975	Immunoglobulin heavy variable V14-3 (Fragment) OS=Mus musculus OX=10090 GN=Ighv14-3 PE=4 SV=1
572	940	P62307|RUXF_MOUSE	45.99	15	15	0	1	1	1		9725	Small nuclear ribonucleoprotein F OS=Mus musculus OX=10090 GN=Snrpf PE=1 SV=1
468	527	tr|A2A654|A2A654_MOUSE	45.95	0	0	116770	1	1	1		333227	Bromodomain PHD finger transcription factor OS=Mus musculus OX=10090 GN=Bptf PE=1 SV=1
426	941	Q91YQ5|RPN1_MOUSE	45.89	2	2	125300	1	1	3		68528	Dolichyl-diphosphooligosaccharide--protein glycosyltransferase subunit 1 OS=Mus musculus OX=10090 GN=Rpn1 PE=1 SV=1
516	942	Q01768|NDKB_MOUSE	45.79	19	19	1455700	1	1	3		17363	Nucleoside diphosphate kinase B OS=Mus musculus OX=10090 GN=Nme2 PE=1 SV=1
573	809	Q9JKF1|IQGA1_MOUSE	45.46	1	1	0	1	1	1		188741	Ras GTPase-activating-like protein IQGAP1 OS=Mus musculus OX=10090 GN=Iqgap1 PE=1 SV=2
381	359	Q8R081|HNRPL_MOUSE	45.14	17	17	1694600	5	5	5	Carbamidomethylation	63964	Heterogeneous nuclear ribonucleoprotein L OS=Mus musculus OX=10090 GN=Hnrnpl PE=1 SV=2
364	408	tr|E9Q7P1|E9Q7P1_MOUSE	45.12	5	5	101600	4	4	4		159942	Collagen type XXII alpha 1 OS=Mus musculus OX=10090 GN=Col22a1 PE=1 SV=1
518	621	Q3TCH7|CUL4A_MOUSE	45.11	4	4	0	2	2	2		87753	Cullin-4A OS=Mus musculus OX=10090 GN=Cul4a PE=1 SV=1
373	415	Q7TSC1|PRC2A_MOUSE	44.77	4	4	10519000	4	4	4		229200	Protein PRRC2A OS=Mus musculus OX=10090 GN=Prrc2a PE=1 SV=1
574	945	O88741|GDAP1_MOUSE	44.52	6	6	264610	1	1	1		41311	Ganglioside-induced differentiation-associated protein 1 OS=Mus musculus OX=10090 GN=Gdap1 PE=1 SV=1
531	748	O35216|CENPA_MOUSE	44.33	8	8	693770	1	1	1		15509	Histone H3-like centromeric protein A OS=Mus musculus OX=10090 GN=Cenpa PE=2 SV=1
484	423	Q9EQQ0|SUV92_MOUSE	44.28	6	6	1354600	3	3	3		54098	Histone-lysine N-methyltransferase SUV39H2 OS=Mus musculus OX=10090 GN=Suv39h2 PE=1 SV=1
552	949	tr|A0A075B5Y1|A0A075B5Y1_MOUSE	44.22	10	10	338000	2	1	2		12900	Immunoglobulin heavy variable V1-74 OS=Mus musculus OX=10090 GN=Ighv1-74 PE=4 SV=1
552	950	P01750|HVM06_MOUSE	44.22	10	10	338000	2	1	2		12867	Ig heavy chain V region 102 OS=Mus musculus OX=10090 PE=1 SV=1
575	948	Q9JIX0|ENY2_MOUSE	44.22	17	17	49280	1	1	1		11529	Transcription and mRNA export factor ENY2 OS=Mus musculus OX=10090 GN=Eny2 PE=1 SV=1
504	648	Q8C2Q3|RBM14_MOUSE	44.18	2	2	293960	1	1	1		69449	RNA-binding protein 14 OS=Mus musculus OX=10090 GN=Rbm14 PE=1 SV=1
576	951	O70503|DHB12_MOUSE	43.84	5	5	337020	1	1	1		34742	Very-long-chain 3-oxoacyl-CoA reductase OS=Mus musculus OX=10090 GN=Hsd17b12 PE=1 SV=1
511	786	P01638|KV5A6_MOUSE	43.46	18	18	1605600	1	1	1		12986	Ig kappa chain V-V region L6 (Fragment) OS=Mus musculus OX=10090 PE=4 SV=1
511	787	tr|A0A140T8P9|A0A140T8P9_MOUSE	43.46	18	18	1605600	1	1	1		13232	Immunoglobulin kappa variable 14-111 (Fragment) OS=Mus musculus OX=10090 GN=Igkv14-111 PE=4 SV=2
577	952	Q9Z2N8|ACL6A_MOUSE	43.33	4	4	39301	1	1	1		47448	Actin-like protein 6A OS=Mus musculus OX=10090 GN=Actl6a PE=1 SV=2
491	529	Q80YR5|SAFB2_MOUSE	43.27	2	2	238770	1	1	1		111839	Scaffold attachment factor B2 OS=Mus musculus OX=10090 GN=Safb2 PE=1 SV=2
491	608	D3YXK2|SAFB1_MOUSE	43.27	2	2	238770	1	1	1		105104	Scaffold attachment factor B1 OS=Mus musculus OX=10090 GN=Safb PE=1 SV=2
578	759	P51410|RL9_MOUSE	43.09	10	10	544760	1	1	1		21881	60S ribosomal protein L9 OS=Mus musculus OX=10090 GN=Rpl9 PE=1 SV=2
578	953	tr|A0A140T8T4|A0A140T8T4_MOUSE	43.09	10	10	544760	1	1	1		21853	60S ribosomal protein L9 OS=Mus musculus OX=10090 GN=Rpl9-ps6 PE=3 SV=1
442	955	Q60931|VDAC3_MOUSE	42.58	4	4	255640	1	1	2		30753	Voltage-dependent anion-selective channel protein 3 OS=Mus musculus OX=10090 GN=Vdac3 PE=1 SV=1
579	956	Q9D554|SF3A3_MOUSE	42.03	2	2	0	1	1	1		58842	Splicing factor 3A subunit 3 OS=Mus musculus OX=10090 GN=Sf3a3 PE=1 SV=2
407	965	Q9DC16|ERGI1_MOUSE	42.01	3	3	183640	1	1	2		32562	Endoplasmic reticulum-Golgi intermediate compartment protein 1 OS=Mus musculus OX=10090 GN=Ergic1 PE=1 SV=1
477	472	Q3UYV9|NCBP1_MOUSE	41.59	5	5	1862100	2	2	4	Carbamidomethylation	91927	Nuclear cap-binding protein subunit 1 OS=Mus musculus OX=10090 GN=Ncbp1 PE=1 SV=2
512	791	P54071|IDHP_MOUSE	41.58	4	4	0	1	1	2		50906	Isocitrate dehydrogenase [NADP] mitochondrial OS=Mus musculus OX=10090 GN=Idh2 PE=1 SV=3
467	504	P62852|RS25_MOUSE	41.42	23	23	6823900	3	3	3		13742	40S ribosomal protein S25 OS=Mus musculus OX=10090 GN=Rps25 PE=1 SV=1
474	513	Q5DTT3|TASO2_MOUSE	41.18	0	0	0	1	1	1		264276	Protein TASOR 2 OS=Mus musculus OX=10090 GN=Tasor2 PE=1 SV=2
543	803	Q80XU3|NUCKS_MOUSE	41.17	5	5	400670	1	1	1		26313	Nuclear ubiquitous casein and cyclin-dependent kinase substrate 1 OS=Mus musculus OX=10090 GN=Nucks1 PE=1 SV=1
580	959	P80315|TCPD_MOUSE	40.99	2	2	0	1	1	1		58066	T-complex protein 1 subunit delta OS=Mus musculus OX=10090 GN=Cct4 PE=1 SV=3
581	960	A2BE28|LAS1L_MOUSE	40.75	2	2	0	1	1	1		89414	Ribosomal biogenesis protein LAS1L OS=Mus musculus OX=10090 GN=Las1l PE=1 SV=1
501	612	Q8BHF7|PGPS1_MOUSE	40.74	3	3	162740	1	1	1		62489	CDP-diacylglycerol--glycerol-3-phosphate 3-phosphatidyltransferase mitochondrial OS=Mus musculus OX=10090 GN=Pgs1 PE=1 SV=1
544	525	Q61768|KINH_MOUSE	40.69	1	1	0	1	1	1		109551	Kinesin-1 heavy chain OS=Mus musculus OX=10090 GN=Kif5b PE=1 SV=3
544	811	P33175|KIF5A_MOUSE	40.69	1	1	0	1	1	1		117019	Kinesin heavy chain isoform 5A OS=Mus musculus OX=10090 GN=Kif5a PE=1 SV=3
544	961	P28738|KIF5C_MOUSE	40.69	1	1	0	1	1	1		109275	Kinesin heavy chain isoform 5C OS=Mus musculus OX=10090 GN=Kif5c PE=1 SV=3
498	508	Q6P2L6|NSD3_MOUSE	40.58	2	2	436280	2	2	2		161002	Histone-lysine N-methyltransferase NSD3 OS=Mus musculus OX=10090 GN=Nsd3 PE=1 SV=2
582	963	P35564|CALX_MOUSE	40.47	2	2	0	1	1	1		67278	Calnexin OS=Mus musculus OX=10090 GN=Canx PE=1 SV=1
553	962	Q8R2E9|ERO1B_MOUSE	40.46	2	2	330720	1	1	2		53518	ERO1-like protein beta OS=Mus musculus OX=10090 GN=Ero1b PE=1 SV=1
583	968	Q8K4B0|MTA1_MOUSE	40.4	2	2	0	1	1	1		80798	Metastasis-associated protein MTA1 OS=Mus musculus OX=10090 GN=Mta1 PE=1 SV=1
395	614	Q9DCN2|NB5R3_MOUSE	40.11	14	14	2693500	2	2	5		34128	NADH-cytochrome b5 reductase 3 OS=Mus musculus OX=10090 GN=Cyb5r3 PE=1 SV=3
584	969	P08923|LTK_MOUSE	39.78	2	2	2948500	1	1	1		94471	Leukocyte tyrosine kinase receptor OS=Mus musculus OX=10090 GN=Ltk PE=1 SV=3
541	638	Q8CH25|SLTM_MOUSE	39.42	1	1	166300	1	1	1		116920	SAFB-like transcription modulator OS=Mus musculus OX=10090 GN=Sltm PE=1 SV=1
520	636	Q60930|VDAC2_MOUSE	39.31	11	11	0	2	2	2	Carbamidomethylation	31733	Voltage-dependent anion-selective channel protein 2 OS=Mus musculus OX=10090 GN=Vdac2 PE=1 SV=2
554	972	Q8K2C9|HACD3_MOUSE	39.24	6	6	0	1	1	2		43131	Very-long-chain (3R)-3-hydroxyacyl-CoA dehydratase 3 OS=Mus musculus OX=10090 GN=Hacd3 PE=1 SV=2
532	751	P62880|GBB2_MOUSE	39.03	7	7	266210	1	1	1	Carbamidomethylation	37331	Guanine nucleotide-binding protein G(I)/G(S)/G(T) subunit beta-2 OS=Mus musculus OX=10090 GN=Gnb2 PE=1 SV=3
470	418	Q921I1|TRFE_MOUSE	38.73	7	7	0	3	3	3	Carbamidomethylation	76724	Serotransferrin OS=Mus musculus OX=10090 GN=Tf PE=1 SV=1
483	433	Q8JZU2|TXTP_MOUSE	38.41	12	12	8437700	3	3	3		33932	Tricarboxylate transport protein mitochondrial OS=Mus musculus OX=10090 GN=Slc25a1 PE=1 SV=1
542	799	O88940|MUSC_MOUSE	38.38	8	8	200100	1	1	1		21538	Musculin OS=Mus musculus OX=10090 GN=Msc PE=1 SV=1
585	975	E9Q5K9|YTDC1_MOUSE	38.16	2	2	0	1	1	1		85649	YTH domain-containing protein 1 OS=Mus musculus OX=10090 GN=Ythdc1 PE=1 SV=2
443	980	Q91VR2|ATPG_MOUSE	37.71	4	4	309530	1	1	2		32886	ATP synthase subunit gamma mitochondrial OS=Mus musculus OX=10090 GN=Atp5f1c PE=1 SV=1
489	514	Q3UC65|RSRP1_MOUSE	37.63	8	8	0	2	2	2		34539	Arginine/serine-rich protein 1 OS=Mus musculus OX=10090 GN=Rsrp1 PE=1 SV=1
509	671	P27790|CENPB_MOUSE	37.46	2	2	0	1	1	1		65382	Major centromere autoantigen B OS=Mus musculus OX=10090 GN=Cenpb PE=2 SV=2
486	486	Q62186|SSRD_MOUSE	37.33	19	19	335640	2	2	3		18937	Translocon-associated protein subunit delta OS=Mus musculus OX=10090 GN=Ssr4 PE=1 SV=1
421	770	tr|A0A075B666|A0A075B666_MOUSE	37.01	14	14	0	1	1	2		12709	Immunoglobulin kappa chain variable 13-85 (Fragment) OS=Mus musculus OX=10090 GN=Igkv13-85 PE=4 SV=5
421	769	tr|A0A140T8N3|A0A140T8N3_MOUSE	37.01	14	14	0	1	1	2		12617	Immunoglobulin kappa chain variable 13-84 (Fragment) OS=Mus musculus OX=10090 GN=Igkv13-84 PE=4 SV=2
536	785	Q9CQ19|MYL9_MOUSE	36.33	5	5	0	1	1	1		19854	Myosin regulatory light polypeptide 9 OS=Mus musculus OX=10090 GN=Myl9 PE=1 SV=3
536	998	Q3THE2|ML12B_MOUSE	36.33	5	5	0	1	1	1		19779	Myosin regulatory light chain 12B OS=Mus musculus OX=10090 GN=Myl12b PE=1 SV=2
555	997	P63330|PP2AA_MOUSE	36.16	7	7	130180	1	1	2	Carbamidomethylation	35608	Serine/threonine-protein phosphatase 2A catalytic subunit alpha isoform OS=Mus musculus OX=10090 GN=Ppp2ca PE=1 SV=1
555	996	P62715|PP2AB_MOUSE	36.16	7	7	130180	1	1	2	Carbamidomethylation	35575	Serine/threonine-protein phosphatase 2A catalytic subunit beta isoform OS=Mus musculus OX=10090 GN=Ppp2cb PE=1 SV=1
586	999	Q5SUF2|LC7L3_MOUSE	35.97	4	4	0	1	1	1	Carbamidomethylation	51450	Luc7-like protein 3 OS=Mus musculus OX=10090 GN=Luc7l3 PE=1 SV=1
510	640	P63058|THA_MOUSE	35.91	1	1	0	1	1	1		55023	Thyroid hormone receptor alpha OS=Mus musculus OX=10090 GN=Thra PE=1 SV=2
510	805	P37242|THB_MOUSE	35.91	2	2	0	1	1	1		52630	Thyroid hormone receptor beta OS=Mus musculus OX=10090 GN=Thrb PE=1 SV=1
510	1018	tr|D3Z4Z0|D3Z4Z0_MOUSE	35.91	2	2	0	1	1	1		48558	Transcriptional adapter OS=Mus musculus OX=10090 GN=Tada2b PE=1 SV=1
479	506	Q6PAL7|AHDC1_MOUSE	35.82	2	2	48727	2	2	2		168080	AT-hook DNA-binding motif-containing protein 1 OS=Mus musculus OX=10090 GN=Ahdc1 PE=1 SV=1
471	451	Q8BRT1|CLAP2_MOUSE	35.6	2	2	2422100	2	2	2		140738	CLIP-associating protein 2 OS=Mus musculus OX=10090 GN=Clasp2 PE=1 SV=1
497	485	P97868|RBBP6_MOUSE	35.39	3	3	424120	3	3	3		199586	E3 ubiquitin-protein ligase RBBP6 OS=Mus musculus OX=10090 GN=Rbbp6 PE=1 SV=5
527	708	O08553|DPYL2_MOUSE	35.3	6	6	717340	2	2	2		62278	Dihydropyrimidinase-related protein 2 OS=Mus musculus OX=10090 GN=Dpysl2 PE=1 SV=2
547	694	Q6ZQ58|LARP1_MOUSE	35.28	1	1	0	1	1	1		121125	La-related protein 1 OS=Mus musculus OX=10090 GN=Larp1 PE=1 SV=3
496	425	Q61881|MCM7_MOUSE	35.16	7	7	255110	3	3	3		81211	DNA replication licensing factor MCM7 OS=Mus musculus OX=10090 GN=Mcm7 PE=1 SV=1
588	1008	Q9D0T1|NH2L1_MOUSE	35.09	9	9	0	1	1	1		14174	NHP2-like protein 1 OS=Mus musculus OX=10090 GN=Snu13 PE=1 SV=4
485	477	Q6A0A9|F120A_MOUSE	34.79	3	3	81633	2	2	2	Carbamidomethylation	121646	Constitutive coactivator of PPAR-gamma-like protein 1 OS=Mus musculus OX=10090 GN=FAM120A PE=1 SV=2
490	533	Q6DFW4|NOP58_MOUSE	34.68	6	6	0	2	2	2		60343	Nucleolar protein 58 OS=Mus musculus OX=10090 GN=Nop58 PE=1 SV=1
590	1019	Q9QYH6|MAGD1_MOUSE	34.58	1	1	220850	1	1	1		85670	Melanoma-associated antigen D1 OS=Mus musculus OX=10090 GN=Maged1 PE=1 SV=1
419	728	P62821|RAB1A_MOUSE	34.53	13	13	158390	2	1	3		22678	Ras-related protein Rab-1A OS=Mus musculus OX=10090 GN=Rab1A PE=1 SV=3
589	1013	P15532|NDKA_MOUSE	34.36	12	12	796700	1	1	1		17208	Nucleoside diphosphate kinase A OS=Mus musculus OX=10090 GN=Nme1 PE=1 SV=1
591	1020	P61750|ARF4_MOUSE	34.06	6	6	441990	1	1	1		20397	ADP-ribosylation factor 4 OS=Mus musculus OX=10090 GN=Arf4 PE=1 SV=2
522	666	P07607|TYSY_MOUSE	34.01	9	9	150310	2	2	2		34958	Thymidylate synthase OS=Mus musculus OX=10090 GN=Tyms PE=1 SV=1
592	1034	Q9CY58|PAIRB_MOUSE	33.62	7	7	0	1	1	1		44714	Plasminogen activator inhibitor 1 RNA-binding protein OS=Mus musculus OX=10090 GN=Serbp1 PE=1 SV=2
425	867	Q7TPM1|PRC2B_MOUSE	33.61	1	1	6971400	1	1	2		160913	Protein PRRC2B OS=Mus musculus OX=10090 GN=Prrc2b PE=1 SV=1
593	815	Q8BZ60|STON2_MOUSE	33.31	2	2	0	1	1	1		99611	Stonin-2 OS=Mus musculus OX=10090 GN=Ston2 PE=1 SV=1
478	515	Q0VBL3|RBM15_MOUSE	33.3	4	4	0	2	2	2		105722	RNA-binding protein 15 OS=Mus musculus OX=10090 GN=Rbm15 PE=1 SV=1
594	1039	Q8VE10|NAA40_MOUSE	32.72	7	7	0	1	1	1		27229	N-alpha-acetyltransferase 40 OS=Mus musculus OX=10090 GN=Naa40 PE=1 SV=1
462	420	Q99PL5|RRBP1_MOUSE	32.67	2	2	156970	3	3	3		172878	Ribosome-binding protein 1 OS=Mus musculus OX=10090 GN=Rrbp1 PE=1 SV=2
505	665	P63168|DYL1_MOUSE	32.52	26	26	274300	2	2	2	Carbamidomethylation	10366	Dynein light chain 1 cytoplasmic OS=Mus musculus OX=10090 GN=Dynll1 PE=1 SV=1
493	649	Q8K2F8|LS14A_MOUSE	32.4	6	6	796260	2	2	2		50546	Protein LSM14 homolog A OS=Mus musculus OX=10090 GN=Lsm14a PE=1 SV=1
475	517	Q80X80|C2C2L_MOUSE	32.23	9	9	2810400	3	3	4		76329	Phospholipid transfer protein C2CD2L OS=Mus musculus OX=10090 GN=C2cd2l PE=1 SV=3
525	678	P00405|COX2_MOUSE	32.02	13	13	611370	2	2	2		25976	Cytochrome c oxidase subunit 2 OS=Mus musculus OX=10090 GN=Mtco2 PE=1 SV=1
500	549	Q922P9|GLYR1_MOUSE	31.98	3	3	791760	1	1	1		59716	Putative oxidoreductase GLYR1 OS=Mus musculus OX=10090 GN=Glyr1 PE=1 SV=1
557	1062	Q9CSN1|SNW1_MOUSE	31.85	5	5	299090	1	1	2		61476	SNW domain-containing protein 1 OS=Mus musculus OX=10090 GN=Snw1 PE=1 SV=3
487	483	Q3TRM4|PLPL6_MOUSE	31.74	3	3	0	2	2	3		149537	Patatin-like phospholipase domain-containing protein 6 OS=Mus musculus OX=10090 GN=Pnpla6 PE=1 SV=2
595	1066	tr|G3UXL2|G3UXL2_MOUSE	31.72	3	3	118990	1	1	1		34824	Ribose-phosphate diphosphokinase OS=Mus musculus OX=10090 GN=Prps1l3 PE=3 SV=1
595	1065	Q9D7G0|PRPS1_MOUSE	31.72	3	3	118990	1	1	1		34834	Ribose-phosphate pyrophosphokinase 1 OS=Mus musculus OX=10090 GN=Prps1 PE=1 SV=4
595	1064	tr|Q8C5R8|Q8C5R8_MOUSE	31.72	3	3	118990	1	1	1		34820	Ribose-phosphate diphosphokinase OS=Mus musculus OX=10090 GN=Prps1l1 PE=1 SV=1
537	788	P61514|RL37A_MOUSE	31.72	9	9	3488000	1	1	1	Carbamidomethylation	10275	60S ribosomal protein L37a OS=Mus musculus OX=10090 GN=Rpl37a PE=1 SV=2
422	778	tr|A0A075B5N4|A0A075B5N4_MOUSE	31.46	34	34	324630	2	2	3		10976	Immunoglobulin kappa chain variable 8-27 OS=Mus musculus OX=10090 GN=Igkv8-27 PE=4 SV=1
422	819	tr|A0A140T8N7|A0A140T8N7_MOUSE	31.46	8	8	0	1	1	2		12739	Immunoglobulin kappa chain variable 6-25 (Fragment) OS=Mus musculus OX=10090 GN=Igkv6-25 PE=4 SV=2
422	1071	tr|A0A140T8M4|A0A140T8M4_MOUSE	31.46	9	9	0	1	1	2		11116	Immunoglobulin kappa variable 8-19 OS=Mus musculus OX=10090 GN=Igkv8-19 PE=1 SV=2
422	1072	tr|A0A140T8N5|A0A140T8N5_MOUSE	31.46	8	8	0	1	1	2		12787	Immunoglobulin kappa variable 6-23 (Fragment) OS=Mus musculus OX=10090 GN=Igkv6-23 PE=4 SV=2
422	846	tr|A0A140T8P7|A0A140T8P7_MOUSE	31.46	8	8	0	1	1	2		13128	Immunoglobulin kappa variable 8-21 (Fragment) OS=Mus musculus OX=10090 GN=Igkv8-21 PE=1 SV=2
422	1073	tr|A0A140T8M3|A0A140T8M3_MOUSE	31.46	7	7	0	1	1	2		13335	Immunoglobulin kappa chain variable 8-30 (Fragment) OS=Mus musculus OX=10090 GN=Igkv8-30 PE=4 SV=2
495	1074	Q9ESN4|C1QL3_MOUSE	31.41	11	11	177360	1	1	2		26687	Complement C1q-like protein 3 OS=Mus musculus OX=10090 GN=C1ql3 PE=1 SV=1
469	546	E9Q3L2|PI4KA_MOUSE	31.37	2	2	0	1	1	1		237040	Phosphatidylinositol 4-kinase alpha OS=Mus musculus OX=10090 GN=Pi4ka PE=1 SV=2
450	455	Q01149|CO1A2_MOUSE	31.35	8	8	1035600	4	4	5		129557	Collagen alpha-2(I) chain OS=Mus musculus OX=10090 GN=Col1a2 PE=1 SV=2
480	538	tr|A0A140T8M5|A0A140T8M5_MOUSE	31.33	16	16	0	2	2	3		12757	Immunoglobulin kappa variable 6-15 (Fragment) OS=Mus musculus OX=10090 GN=Igkv6-15 PE=1 SV=2
596	1075	Q8BHN3|GANAB_MOUSE	31.28	2	2	86650	1	1	1		106911	Neutral alpha-glucosidase AB OS=Mus musculus OX=10090 GN=Ganab PE=1 SV=1
472	479	Q9CX86|ROA0_MOUSE	31.14	7	7	0	3	2	4		30530	Heterogeneous nuclear ribonucleoprotein A0 OS=Mus musculus OX=10090 GN=Hnrnpa0 PE=1 SV=1
521	657	O89086|RBM3_MOUSE	31.11	21	21	4422200	2	2	2		16605	RNA-binding protein 3 OS=Mus musculus OX=10090 GN=Rbm3 PE=1 SV=1
464	523	tr|A0A571BF02|A0A571BF02_MOUSE	31	0	0	0	1	1	1		415385	Spectrin beta non-erythrocytic 5 OS=Mus musculus OX=10090 GN=Sptbn5 PE=1 SV=1
523	667	P70699|LYAG_MOUSE	30.93	5	5	26629	2	2	2		106248	Lysosomal alpha-glucosidase OS=Mus musculus OX=10090 GN=Gaa PE=1 SV=2
482	780	P01864|GCAB_MOUSE	30.79	15	15	48047000	3	3	3	Carbamidomethylation	36596	Ig gamma-2A chain C region secreted form OS=Mus musculus OX=10090 PE=1 SV=1
482	623	tr|F6TQW2|F6TQW2_MOUSE	30.79	12	12	48047000	3	3	3	Carbamidomethylation	44214	Immunoglobulin heavy constant gamma 2C (Fragment) OS=Mus musculus OX=10090 GN=Ighg2c PE=1 SV=2
524	669	tr|A0A075B680|A0A075B680_MOUSE	30.74	23	23	1120300	2	1	2	Carbamidomethylation	11225	Immunoglobulin heavy variable 1-62-2 OS=Mus musculus OX=10090 GN=Ighv1-62-2 PE=4 SV=1
598	1082	Q64012|RALY_MOUSE	30.7	3	3	0	1	1	1		33188	RNA-binding protein Raly OS=Mus musculus OX=10090 GN=Raly PE=1 SV=3
546	645	Q9WV92|E41L3_MOUSE	30.69	2	2	0	1	1	1		103338	Band 4.1-like protein 3 OS=Mus musculus OX=10090 GN=Epb41l3 PE=1 SV=1
599	1096	Q8K2H1|PPHLN_MOUSE	30.59	3	3	287760	1	1	1		43835	Periphilin-1 OS=Mus musculus OX=10090 GN=Pphln1 PE=1 SV=1
492	551	Q9EPX2|PPN_MOUSE	30.47	1	1	6078200	1	1	1		138904	Papilin OS=Mus musculus OX=10090 GN=Papln PE=2 SV=2
457	493	Q8BTM8|FLNA_MOUSE	30.45	1	1	41960000	2	2	2	Carbamidomethylation	281219	Filamin-A OS=Mus musculus OX=10090 GN=Flna PE=1 SV=5
600	1100	Q91ZT7|ASB10_MOUSE	30.34	6	6	0	1	1	1	Carbamidomethylation	51583	Ankyrin repeat and SOCS box protein 10 OS=Mus musculus OX=10090 GN=Asb10 PE=2 SV=1
424	836	Q9D0L8|MCES_MOUSE	30.32	3	3	274560	1	1	2		53291	mRNA cap guanine-N7 methyltransferase OS=Mus musculus OX=10090 GN=Rnmt PE=1 SV=1
526	691	P23475|XRCC6_MOUSE	30.24	6	6	458100	2	2	2		69484	X-ray repair cross-complementing protein 6 OS=Mus musculus OX=10090 GN=Xrcc6 PE=1 SV=5
601	1102	Q9JJ89|CCD86_MOUSE	30.23	3	3	0	1	1	1		46487	Coiled-coil domain-containing protein 86 OS=Mus musculus OX=10090 GN=Ccdc86 PE=1 SV=2
548	848	P50516|VATA_MOUSE	29.83	2	2	0	1	1	1		68326	V-type proton ATPase catalytic subunit A OS=Mus musculus OX=10090 GN=Atp6v1a PE=1 SV=2
602	1107	O55142|RL35A_MOUSE	29.81	8	8	609570	1	1	1		12554	60S ribosomal protein L35a OS=Mus musculus OX=10090 GN=Rpl35a PE=1 SV=2
473	512	G3UZ78|ADGB_MOUSE	29.64	2	2	7227900	2	2	5		188555	Androglobin OS=Mus musculus OX=10090 GN=Adgb PE=1 SV=1
604	1109	Q9JM76|ARPC3_MOUSE	29.45	6	6	0	1	1	1		20525	Actin-related protein 2/3 complex subunit 3 OS=Mus musculus OX=10090 GN=Arpc3 PE=1 SV=3
559	991	Q9CQ13|COPRS_MOUSE	29.22	6	6	249310	1	1	1		18666	Coordinator of PRMT5 and differentiation stimulator OS=Mus musculus OX=10090 GN=Coprs PE=1 SV=1
605	1157	Q8CCS2|F155A_MOUSE	29.16	4	4	0	1	1	1		52739	Transmembrane protein FAM155A OS=Mus musculus OX=10090 GN=Fam155a PE=1 SV=1
460	530	Q3U962|CO5A2_MOUSE	28.9	2	2	2841300	1	1	2		145018	Collagen alpha-2(V) chain OS=Mus musculus OX=10090 GN=Col5a2 PE=1 SV=1
513	858	Q80ZJ6|ZER1_MOUSE	28.85	2	2	0	1	1	1		89076	Protein zer-1 homolog OS=Mus musculus OX=10090 GN=Zer1 PE=1 SV=1
606	1061	P49718|MCM5_MOUSE	28.78	3	3	0	1	1	1		82407	DNA replication licensing factor MCM5 OS=Mus musculus OX=10090 GN=Mcm5 PE=1 SV=2
515	880	tr|E9Q0B5|E9Q0B5_MOUSE	28.76	0	0	79949000	1	1	2		275224	Fc fragment of IgG-binding protein OS=Mus musculus OX=10090 GN=Fcgbp PE=1 SV=1
515	1172	tr|E9PVG8|E9PVG8_MOUSE	28.76	0	0	79949000	1	1	2		280230	RIKEN cDNA 9530053A07 gene OS=Mus musculus OX=10090 GN=9530053A07Rik PE=1 SV=1
502	627	Q91VN0|LRP5_MOUSE	28.75	2	2	0	2	2	2		178884	Low-density lipoprotein receptor-related protein 5 OS=Mus musculus OX=10090 GN=Lrp5 PE=1 SV=3
607	1167	Q8VEG0|CCD71_MOUSE	28.72	3	3	517720	1	1	1		46010	Coiled-coil domain-containing protein 71 OS=Mus musculus OX=10090 GN=Ccdc71 PE=2 SV=1
608	1044	Q8BMS1|ECHA_MOUSE	28.71	2	2	47964	1	1	1		82670	Trifunctional enzyme subunit alpha mitochondrial OS=Mus musculus OX=10090 GN=Hadha PE=1 SV=1
503	628	tr|E9Q6Y8|E9Q6Y8_MOUSE	28.64	2	2	0	1	1	1		146319	Ubiquitin-specific peptidase 31 OS=Mus musculus OX=10090 GN=Usp31 PE=1 SV=1
609	844	Q7TPR4|ACTN1_MOUSE	28.46	2	2	312060	1	1	1		103068	Alpha-actinin-1 OS=Mus musculus OX=10090 GN=Actn1 PE=1 SV=1
609	845	P57780|ACTN4_MOUSE	28.46	2	2	312060	1	1	1		104977	Alpha-actinin-4 OS=Mus musculus OX=10090 GN=Actn4 PE=1 SV=1
508	734	P21619|LMNB2_MOUSE	28.36	3	3	0	2	1	2		67318	Lamin-B2 OS=Mus musculus OX=10090 GN=Lmnb2 PE=1 SV=2
540	793	Q8R2K4|TAF6L_MOUSE	28.25	5	5	489330	2	2	2	Carbamidomethylation	67236	TAF6-like RNA polymerase II p300/CBP-associated factor-associated factor 65 kDa subunit 6L OS=Mus musculus OX=10090 GN=Taf6l PE=1 SV=1
452	448	P54320|ELN_MOUSE	28.23	14	14	1764700	7	7	9		71938	Elastin OS=Mus musculus OX=10090 GN=Eln PE=1 SV=2
517	1087	Q61545|EWS_MOUSE	28.01	2	2	0	1	1	1		68462	RNA-binding protein EWS OS=Mus musculus OX=10090 GN=Ewsr1 PE=1 SV=2

## Sheet: Flag_TRB3_IP
Protein Group	Protein ID	Accession	-10lgP	Coverage (%)	Coverage (%) Sample 3	Area Sample 3	#Peptides	#Unique	#Spec Sample 3	PTM	Avg. Mass	Description
3	12	Q8VDD5|MYH9_MOUSE	449.67	75	75	13470000000	250	204	1290	Carbamidomethylation; Acetylation (K); Acetylation (N-term); Deamidation (NQ); Methylation(KR); 3 more	226370	Myosin-9 OS=Mus musculus OX=10090 GN=Myh9 PE=1 SV=4
7	1463	P16546|SPTN1_MOUSE	423.86	72	72	1874300000	178	178	400	Carbamidomethylation; Acetylation (K); Acetylation (N-term); Deamidation (NQ); Methylation(KR); 3 more	284596	Spectrin alpha chain non-erythrocytic 1 OS=Mus musculus OX=10090 GN=Sptan1 PE=1 SV=4
11	164	Q80X90|FLNB_MOUSE	409.42	77	77	1578600000	166	159	355	Carbamidomethylation; Acetylation (K); Acetylation (N-term); Deamidation (NQ); Methylation(KR); 3 more	277822	Filamin-B OS=Mus musculus OX=10090 GN=Flnb PE=1 SV=3
13	162	Q61879|MYH10_MOUSE	391.77	65	65	1336100000	156	115	365	Carbamidomethylation; Acetylation (N-term); Deamidation (NQ); Methylation(KR); Oxidation (M); Phosphorylation (STY)	228994	Myosin-10 OS=Mus musculus OX=10090 GN=Myh10 PE=1 SV=2
14	120	Q99104|MYO5A_MOUSE	363.99	53	53	2187900000	120	120	318	Carbamidomethylation; Acetylation (N-term); Deamidation (NQ); Methylation(KR); Oxidation (M); Phosphorylation (STY)	215536	Unconventional myosin-Va OS=Mus musculus OX=10090 GN=Myo5a PE=1 SV=2
1	14	P60710|ACTB_MOUSE	361.87	95	95	1868900000	90	2	1665	Carbamidomethylation; Acetylation (N-term); Deamidation (NQ); Methylation(KR); Oxidation (HW); 2 more	41737	Actin cytoplasmic 1 OS=Mus musculus OX=10090 GN=Actb PE=1 SV=1
2	13	P63260|ACTG_MOUSE	361.38	95	95	2420800000	89	1	1664	Carbamidomethylation; Acetylation (N-term); Deamidation (NQ); Methylation(KR); Oxidation (HW); 2 more	41793	Actin cytoplasmic 2 OS=Mus musculus OX=10090 GN=Actg1 PE=1 SV=1
15	986	Q62261|SPTB2_MOUSE	353.59	56	56	955200000	123	117	260	Carbamidomethylation; Acetylation (K); Acetylation (N-term); Deamidation (NQ); Methylation(KR); 3 more	274221	Spectrin beta chain non-erythrocytic 1 OS=Mus musculus OX=10090 GN=Sptbn1 PE=1 SV=2
8	845	P57780|ACTN4_MOUSE	350.34	75	75	2555900000	81	50	399	Carbamidomethylation; Acetylation (N-term); Deamidation (NQ); Methylation(KR); Oxidation (HW); Oxidation (M)	104977	Alpha-actinin-4 OS=Mus musculus OX=10090 GN=Actn4 PE=1 SV=1
10	188	Q3UTJ2|SRBS2_MOUSE	348.3	66	66	5502400000	98	96	383	Carbamidomethylation; Acetylation (K); Acetylation (N-term); Deamidation (NQ); Methylation(KR); 3 more	132349	Sorbin and SH3 domain-containing protein 2 OS=Mus musculus OX=10090 GN=Sorbs2 PE=1 SV=2
12	844	Q7TPR4|ACTN1_MOUSE	341.85	79	79	1644700000	78	48	328	Carbamidomethylation; Acetylation (N-term); Deamidation (NQ); Oxidation (HW); Oxidation (M)	103068	Alpha-actinin-1 OS=Mus musculus OX=10090 GN=Actn1 PE=1 SV=1
4	18	P01869|IGH1M_MOUSE	325.99	73	73	173050000000	117	117	1425	Carbamidomethylation; Acetylation (K); Acetylation (N-term); Deamidation (NQ); Methylation(KR); 3 more	43387	Ig gamma-1 chain C region membrane-bound form OS=Mus musculus OX=10090 GN=Ighg1 PE=1 SV=2
19	9877	tr|E9PYF4|E9PYF4_MOUSE	322.65	52	52	956140000	85	85	218	Carbamidomethylation; Acetylation (K); Acetylation (N-term); Deamidation (NQ); Oxidation (M); Phosphorylation (STY)	192552	LIM domain only 7 OS=Mus musculus OX=10090 GN=Lmo7 PE=1 SV=1
27	1	Q8BTI8|SRRM2_MOUSE	318.17	44	44	333050000	92	92	160	Carbamidomethylation; Acetylation (K); Acetylation (N-term); Deamidation (NQ); Methylation(KR); 2 more	294841	Serine/arginine repetitive matrix protein 2 OS=Mus musculus OX=10090 GN=Srrm2 PE=1 SV=3
24	397	Q6URW6|MYH14_MOUSE	311.76	49	49	253740000	91	73	156	Carbamidomethylation; Acetylation (N-term); Deamidation (NQ); Methylation(KR); Oxidation (M); Phosphorylation (STY)	228584	Myosin-14 OS=Mus musculus OX=10090 GN=Myh14 PE=1 SV=1
25	2493	Q9JMH9|MY18A_MOUSE	298.39	47	47	381010000	90	90	148	Carbamidomethylation; Acetylation (K); Deamidation (NQ); Methylation(KR); Oxidation (M); Phosphorylation (STY)	232753	Unconventional myosin-XVIIIa OS=Mus musculus OX=10090 GN=Myo18a PE=1 SV=2
49	5509	Q2KN98|CYTSA_MOUSE	297.13	52	52	207020000	47	47	84	Carbamidomethylation; Acetylation (N-term); Deamidation (NQ); Oxidation (M); Phosphorylation (STY)	124488	Cytospin-A OS=Mus musculus OX=10090 GN=Specc1l PE=1 SV=1
31	10	P20029|BIP_MOUSE	289.59	67	67	486550000	45	43	107	Carbamidomethylation; Acetylation (N-term); Deamidation (NQ); Methylation(KR); Oxidation (M); Phosphorylation (STY)	72422	Endoplasmic reticulum chaperone BiP OS=Mus musculus OX=10090 GN=Hspa5 PE=1 SV=3
6	48	P68033|ACTC_MOUSE	287.44	64	64	8131700000	60	14	769	Carbamidomethylation; Acetylation (N-term); Deamidation (NQ); Methylation(KR); Oxidation (HW); 2 more	42019	Actin alpha cardiac muscle 1 OS=Mus musculus OX=10090 GN=Actc1 PE=1 SV=1
36	597	Q9QXS1|PLEC_MOUSE	282.91	29	29	378750000	103	103	124	Carbamidomethylation; Acetylation (N-term); Deamidation (NQ); Methylation(KR); Oxidation (HW); 2 more	534193	Plectin OS=Mus musculus OX=10090 GN=Plec PE=1 SV=3
30	5569	Q6R891|NEB2_MOUSE	282.63	53	53	491910000	50	48	110	Carbamidomethylation; Acetylation (K); Acetylation (N-term); Deamidation (NQ); Methylation(KR); 2 more	89520	Neurabin-2 OS=Mus musculus OX=10090 GN=Ppp1r9b PE=1 SV=1
67	4798	Q8K4L3|SVIL_MOUSE	282.24	36	36	222240000	57	57	77	Carbamidomethylation; Acetylation (K); Acetylation (N-term); Deamidation (NQ); Methylation(KR); Phosphorylation (STY)	243159	Supervillin OS=Mus musculus OX=10090 GN=Svil PE=1 SV=1
38	493	Q8BTM8|FLNA_MOUSE	282.19	46	46	143240000	88	83	120	Carbamidomethylation; Acetylation (N-term); Deamidation (NQ); Methylation(KR); Oxidation (HW); 2 more	281219	Filamin-A OS=Mus musculus OX=10090 GN=Flna PE=1 SV=5
39	6147	P39447|ZO1_MOUSE	280.66	50	50	200970000	56	56	103	Carbamidomethylation; Acetylation (K); Acetylation (N-term); Deamidation (NQ); Methylation(KR); 3 more	194740	Tight junction protein ZO-1 OS=Mus musculus OX=10090 GN=Tjp1 PE=1 SV=2
26	2038	Q8VIJ6|SFPQ_MOUSE	279.9	58	58	785260000	46	45	148	Acetylation (N-term); Deamidation (NQ); Methylation(KR); Oxidation (M); Phosphorylation (STY)	75442	Splicing factor proline- and glutamine-rich OS=Mus musculus OX=10090 GN=Sfpq PE=1 SV=1
5	46	P01837|IGKC_MOUSE	276.88	100	100	27405000000	45	45	906	Carbamidomethylation; Acetylation (K); Acetylation (N-term); Deamidation (NQ); Methylation(KR); 3 more	11934	Immunoglobulin kappa constant OS=Mus musculus OX=10090 GN=Igkc PE=1 SV=2
28	5	Q569Z6|TR150_MOUSE	274.85	45	45	659310000	56	56	132	Acetylation (N-term); Deamidation (NQ); Methylation(KR); Oxidation (HW); Oxidation (M); Phosphorylation (STY)	108178	Thyroid hormone receptor-associated protein 3 OS=Mus musculus OX=10090 GN=Thrap3 PE=1 SV=1
40	9884	P59242|CING_MOUSE	274.83	47	47	220320000	49	48	91	Carbamidomethylation; Acetylation (K); Acetylation (N-term); Deamidation (NQ); Oxidation (M); Phosphorylation (STY)	136447	Cingulin OS=Mus musculus OX=10090 GN=Cgn PE=1 SV=1
29	29	Q99LB2|DHRS4_MOUSE	273.48	82	82	1266400000	38	38	111	Carbamidomethylation; Acetylation (N-term); Deamidation (NQ); Methylation(KR); Phosphorylation (STY)	29885	Dehydrogenase/reductase SDR family member 4 OS=Mus musculus OX=10090 GN=Dhrs4 PE=1 SV=3
22	7	P36993|PPM1B_MOUSE	272.03	83	83	1276200000	29	26	173	Carbamidomethylation; Acetylation (N-term); Deamidation (NQ); Oxidation (M); Phosphorylation (STY)	42795	Protein phosphatase 1B OS=Mus musculus OX=10090 GN=Ppm1b PE=1 SV=1
17	74	P62806|H4_MOUSE	271.71	76	76	5714600000	34	34	222	Acetylation (K); Acetylation (N-term); Deamidation (NQ); Methylation(KR); Oxidation (M)	11367	Histone H4 OS=Mus musculus OX=10090 GN=H4f16 PE=1 SV=2
57	813	Q9JKK7|TMOD2_MOUSE	270.82	72	72	366480000	24	21	68	Acetylation (K); Acetylation (N-term); Deamidation (NQ); Oxidation (M); Phosphorylation (STY)	39511	Tropomodulin-2 OS=Mus musculus OX=10090 GN=Tmod2 PE=1 SV=2
62	6066	Q9DBR7|MYPT1_MOUSE	270.7	56	56	203020000	48	45	79	Carbamidomethylation; Acetylation (N-term); Deamidation (NQ); Methylation(KR); Oxidation (HW); 2 more	114996	Protein phosphatase 1 regulatory subunit 12A OS=Mus musculus OX=10090 GN=Ppp1r12a PE=1 SV=2
54	368	Q68FD5|CLH1_MOUSE	269.65	28	28	175310000	38	38	79	Carbamidomethylation; Deamidation (NQ); Oxidation (M); Phosphorylation (STY)	191555	Clathrin heavy chain 1 OS=Mus musculus OX=10090 GN=Cltc PE=1 SV=3
66	1532	Q64331|MYO6_MOUSE	264.75	40	40	211290000	45	44	85	Carbamidomethylation; Acetylation (K); Acetylation (N-term); Deamidation (NQ); Methylation(KR); 2 more	146409	Unconventional myosin-VI OS=Mus musculus OX=10090 GN=Myo6 PE=1 SV=1
58	4160	Q9JJ28|FLII_MOUSE	260.17	47	47	324690000	42	42	88	Carbamidomethylation; Acetylation (N-term); Deamidation (NQ); Methylation(KR); Oxidation (M); Phosphorylation (STY)	144803	Protein flightless-1 homolog OS=Mus musculus OX=10090 GN=Flii PE=1 SV=1
55	9880	Q9WUM4|COR1C_MOUSE	259.44	51	51	524160000	33	32	76	Carbamidomethylation; Deamidation (NQ); Methylation(KR); Oxidation (M); Phosphorylation (STY)	53121	Coronin-1C OS=Mus musculus OX=10090 GN=Coro1c PE=1 SV=2
84	9985	G3X9J0|SI1L3_MOUSE	257.92	38	38	50512000	52	52	62	Carbamidomethylation; Acetylation (N-term); Deamidation (NQ); Methylation(KR); Phosphorylation (STY)	195062	Signal-induced proliferation-associated 1-like protein 3 OS=Mus musculus OX=10090 GN=Sipa1l3 PE=1 SV=1
71	49	P63017|HSP7C_MOUSE	257.63	43	43	214130000	29	24	65	Carbamidomethylation; Acetylation (N-term); Deamidation (NQ); Methylation(KR); Oxidation (HW); 2 more	70871	Heat shock cognate 71 kDa protein OS=Mus musculus OX=10090 GN=Hspa8 PE=1 SV=1
41	241	P15864|H12_MOUSE	257.25	54	54	219370000	31	11	94	Acetylation (N-term); Deamidation (NQ); Methylation(KR); Phosphorylation (STY)	21267	Histone H1.2 OS=Mus musculus OX=10090 GN=H1-2 PE=1 SV=2
80	35	O88533|DDC_MOUSE	254.52	43	43	185280000	26	26	63	Carbamidomethylation; Acetylation (N-term); Deamidation (NQ); Methylation(KR); Oxidation (M); Phosphorylation (STY)	53874	Aromatic-L-amino-acid decarboxylase OS=Mus musculus OX=10090 GN=Ddc PE=1 SV=1
74	4554	P97434|MPRIP_MOUSE	251.98	62	62	134480000	52	51	69	Carbamidomethylation; Acetylation (N-term); Deamidation (NQ); Methylation(KR); Oxidation (HW); 2 more	116408	Myosin phosphatase Rho-interacting protein OS=Mus musculus OX=10090 GN=Mprip PE=1 SV=2
37	30	P99024|TBB5_MOUSE	251.92	60	60	115790000	27	3	91	Carbamidomethylation; Acetylation (N-term); Deamidation (NQ); Oxidation (M); Phosphorylation (STY)	49671	Tubulin beta-5 chain OS=Mus musculus OX=10090 GN=Tubb5 PE=1 SV=1
52	183	P47754|CAZA2_MOUSE	251.67	87	87	508410000	24	18	76	Carbamidomethylation; Acetylation (N-term); Deamidation (NQ)	32967	F-actin-capping protein subunit alpha-2 OS=Mus musculus OX=10090 GN=Capza2 PE=1 SV=3
48	417	P47757|CAPZB_MOUSE	251.6	75	75	544310000	28	28	85	Carbamidomethylation; Acetylation (K); Acetylation (N-term); Deamidation (NQ); Methylation(KR); 2 more	31345	F-actin-capping protein subunit beta OS=Mus musculus OX=10090 GN=Capzb PE=1 SV=3
34	495	Q99K48|NONO_MOUSE	251.57	64	64	571440000	33	31	105	Carbamidomethylation; Acetylation (N-term); Deamidation (NQ); Oxidation (M); Phosphorylation (STY)	54541	Non-POU domain-containing octamer-binding protein OS=Mus musculus OX=10090 GN=Nono PE=1 SV=3
60	3	Q8VEK3|HNRPU_MOUSE	251.07	55	55	311210000	42	42	86	Carbamidomethylation; Acetylation (N-term); Deamidation (NQ); Methylation(KR); Oxidation (M); Phosphorylation (STY)	87918	Heterogeneous nuclear ribonucleoprotein U OS=Mus musculus OX=10090 GN=Hnrnpu PE=1 SV=1
53	3679	Q9WTI7|MYO1C_MOUSE	250.82	52	52	308520000	52	51	89	Carbamidomethylation; Acetylation (K); Acetylation (N-term); Deamidation (NQ); Methylation(KR); 3 more	121944	Unconventional myosin-Ic OS=Mus musculus OX=10090 GN=Myo1c PE=1 SV=2
76	7992	Q8CC35|SYNPO_MOUSE	250.17	40	40	218950000	25	25	63	Carbamidomethylation; Acetylation (K); Acetylation (N-term); Deamidation (NQ); Methylation(KR); 3 more	99552	Synaptopodin OS=Mus musculus OX=10090 GN=Synpo PE=1 SV=2
33	214	P43274|H14_MOUSE	249.65	62	62	323770000	33	11	97	Acetylation (K); Acetylation (N-term); Deamidation (NQ); Methylation(KR); Phosphorylation (STY)	21977	Histone H1.4 OS=Mus musculus OX=10090 GN=H1-4 PE=1 SV=2
21	202	P01631|KV2A7_MOUSE	248.54	59	59	8306600	30	1	181	Carbamidomethylation; Acetylation (K); Acetylation (N-term); Deamidation (NQ); Methylation(KR); 2 more	12273	Ig kappa chain V-II region 26-10 OS=Mus musculus OX=10090 PE=1 SV=1
20	144	tr|A0A140T8M0|A0A140T8M0_MOUSE	248.39	79	79	610040000	33	5	193	Carbamidomethylation; Acetylation (K); Acetylation (N-term); Deamidation (NQ); Methylation(KR); 2 more	13117	Immunoglobulin kappa variable 1-117 (Fragment) OS=Mus musculus OX=10090 GN=Igkv1-117 PE=4 SV=2
43	44	P68372|TBB4B_MOUSE	247.69	59	59	26527000	26	3	86	Carbamidomethylation; Acetylation (N-term); Deamidation (NQ); Oxidation (M)	49831	Tubulin beta-4B chain OS=Mus musculus OX=10090 GN=Tubb4b PE=1 SV=1
35	213	P43277|H13_MOUSE	247.56	55	55	124210000	29	3	97	Acetylation (K); Acetylation (N-term); Deamidation (NQ); Methylation(KR); Phosphorylation (STY)	22100	Histone H1.3 OS=Mus musculus OX=10090 GN=H1-3 PE=1 SV=2
92	11	E9Q7G0|NUMA1_MOUSE	246.12	34	34	59297000	52	52	63	Carbamidomethylation; Acetylation (K); Acetylation (N-term); Deamidation (NQ); Methylation(KR); 2 more	235628	Nuclear mitotic apparatus protein 1 OS=Mus musculus OX=10090 GN=Numa1 PE=1 SV=1
105	9	Q61033|LAP2A_MOUSE	245.35	63	63	101810000	29	29	52	Carbamidomethylation; Acetylation (K); Acetylation (N-term); Deamidation (NQ); Methylation(KR); 3 more	75168	Lamina-associated polypeptide 2 isoforms alpha/zeta OS=Mus musculus OX=10090 GN=Tmpo PE=1 SV=4
78	9882	P46735|MYO1B_MOUSE	245.27	34	34	144990000	33	31	58	Carbamidomethylation; Deamidation (NQ); Methylation(KR); Oxidation (HW); Phosphorylation (STY)	128564	Unconventional myosin-Ib OS=Mus musculus OX=10090 GN=Myo1b PE=1 SV=3
9	129	Q8BFZ3|ACTBL_MOUSE	245.26	64	64	3361700000	33	6	420	Carbamidomethylation; Acetylation (N-term); Deamidation (NQ); Methylation(KR); Oxidation (HW); 2 more	42004	Beta-actin-like protein 2 OS=Mus musculus OX=10090 GN=Actbl2 PE=1 SV=1
42	8	Q8K019|BCLF1_MOUSE	244.38	53	53	297380000	46	46	93	Carbamidomethylation; Acetylation (N-term); Deamidation (NQ); Methylation(KR); Oxidation (HW); 2 more	106002	Bcl-2-associated transcription factor 1 OS=Mus musculus OX=10090 GN=Bclaf1 PE=1 SV=2
113	43	Q62167|DDX3X_MOUSE	242.7	44	44	53942000	24	21	39	Carbamidomethylation; Acetylation (N-term); Oxidation (M)	73102	ATP-dependent RNA helicase DDX3X OS=Mus musculus OX=10090 GN=Ddx3x PE=1 SV=3
61	456	Q8K4K2|TRIB3_MOUSE	239.08	63	63	1181900000	27	27	77	Carbamidomethylation; Deamidation (NQ); Methylation(KR); Phosphorylation (STY)	39023	Tribbles homolog 3 OS=Mus musculus OX=10090 GN=Trib3 PE=1 SV=2
90	79	Q91V92|ACLY_MOUSE	239.02	38	38	102520000	30	30	49	Carbamidomethylation; Deamidation (NQ); Oxidation (M); Phosphorylation (STY)	119728	ATP-citrate synthase OS=Mus musculus OX=10090 GN=Acly PE=1 SV=1
87	20	Q9JIX8|ACINU_MOUSE	238.7	37	37	399850000	44	44	67	Carbamidomethylation; Acetylation (K); Acetylation (N-term); Deamidation (NQ); Methylation(KR); 3 more	150719	Apoptotic chromatin condensation inducer in the nucleus OS=Mus musculus OX=10090 GN=Acin1 PE=1 SV=3
47	60	P62270|RS18_MOUSE	238.36	81	81	1437500000	29	29	84	Acetylation (N-term); Deamidation (NQ); Oxidation (M)	17719	40S ribosomal protein S18 OS=Mus musculus OX=10090 GN=Rps18 PE=1 SV=3
56	85	Q7TMM9|TBB2A_MOUSE	238.3	52	52	2410900	24	3	75	Carbamidomethylation; Acetylation (N-term); Deamidation (NQ); Oxidation (M); Phosphorylation (STY)	49907	Tubulin beta-2A chain OS=Mus musculus OX=10090 GN=Tubb2a PE=1 SV=1
46	1382	Q8BH44|COR2B_MOUSE	237.65	58	58	633930000	27	27	88	Carbamidomethylation; Acetylation (N-term); Deamidation (NQ); Oxidation (HW); Oxidation (M)	54936	Coronin-2B OS=Mus musculus OX=10090 GN=Coro2b PE=1 SV=2
69	68	Q61656|DDX5_MOUSE	236.88	58	58	170800000	40	31	76	Carbamidomethylation; Acetylation (K); Acetylation (N-term); Deamidation (NQ); Oxidation (M); Phosphorylation (STY)	69290	Probable ATP-dependent RNA helicase DDX5 OS=Mus musculus OX=10090 GN=Ddx5 PE=1 SV=2
82	9878	Q9ERG0|LIMA1_MOUSE	236.69	63	63	162150000	38	38	57	Carbamidomethylation; Acetylation (N-term); Deamidation (NQ); Methylation(KR); Oxidation (M); Phosphorylation (STY)	84060	LIM domain and actin-binding protein 1 OS=Mus musculus OX=10090 GN=Lima1 PE=1 SV=3
89	2	E9PVX6|KI67_MOUSE	236.31	26	26	31715000	56	56	68	Carbamidomethylation; Acetylation (N-term); Deamidation (NQ); Methylation(KR); Oxidation (M); Phosphorylation (STY)	350864	Proliferation marker protein Ki-67 OS=Mus musculus OX=10090 GN=Mki67 PE=1 SV=1
72	25	Q9JHJ0|TMOD3_MOUSE	235.61	64	64	345580000	24	22	62	Deamidation (NQ); Methylation(KR); Oxidation (M); Phosphorylation (STY)	39503	Tropomodulin-3 OS=Mus musculus OX=10090 GN=Tmod3 PE=1 SV=1
107	38	P09103|PDIA1_MOUSE	233.81	52	52	98946000	24	24	35	Deamidation (NQ); Oxidation (M); Phosphorylation (STY)	57059	Protein disulfide-isomerase OS=Mus musculus OX=10090 GN=P4hb PE=1 SV=2
75	326	P47753|CAZA1_MOUSE	233.2	74	74	255070000	16	10	56	Carbamidomethylation; Deamidation (NQ); Methylation(KR); Oxidation (HW)	32940	F-actin-capping protein subunit alpha-1 OS=Mus musculus OX=10090 GN=Capza1 PE=1 SV=4
73	9886	tr|D3Z2H9|D3Z2H9_MOUSE	232.9	72	72	188240000	26	11	60	Carbamidomethylation; Acetylation (N-term); Deamidation (NQ); Oxidation (M)	28992	Tropomyosin 3 related sequence 7 OS=Mus musculus OX=10090 GN=Tpm3-rs7 PE=3 SV=1
32	233	O08638|MYH11_MOUSE	231.39	21	21	89614000	45	14	112	Carbamidomethylation; Acetylation (N-term); Deamidation (NQ); Methylation(KR); Oxidation (HW); 2 more	227026	Myosin-11 OS=Mus musculus OX=10090 GN=Myh11 PE=1 SV=1
93	8124	Q8R1A4|DOCK7_MOUSE	231.3	25	25	68826000	44	44	54	Carbamidomethylation; Acetylation (N-term); Deamidation (NQ); Methylation(KR); Phosphorylation (STY)	241436	Dedicator of cytokinesis protein 7 OS=Mus musculus OX=10090 GN=Dock7 PE=1 SV=3
18	141	Q64525|H2B2B_MOUSE	230.41	80	80	26424000	24	3	231	Acetylation (N-term); Deamidation (NQ); Methylation(KR); Oxidation (M); Phosphorylation (STY)	13920	Histone H2B type 2-B OS=Mus musculus OX=10090 GN=Hist2h2bb PE=1 SV=3
18	142	Q64478|H2B1H_MOUSE	230.41	71	71	26424000	23	2	230	Acetylation (N-term); Deamidation (NQ); Methylation(KR); Oxidation (M); Phosphorylation (STY)	13920	Histone H2B type 1-H OS=Mus musculus OX=10090 GN=H2bc9 PE=1 SV=3
18	139	Q6ZWY9|H2B1C_MOUSE	230.41	71	71	26424000	23	2	230	Acetylation (N-term); Deamidation (NQ); Methylation(KR); Oxidation (M); Phosphorylation (STY)	13906	Histone H2B type 1-C/E/G OS=Mus musculus OX=10090 GN=H2bc8 PE=1 SV=3
18	138	P10854|H2B1M_MOUSE	230.41	71	71	26424000	23	2	230	Acetylation (N-term); Deamidation (NQ); Methylation(KR); Oxidation (M); Phosphorylation (STY)	13936	Histone H2B type 1-M OS=Mus musculus OX=10090 GN=H2bc14 PE=1 SV=2
77	9892	Q91WK0|LRRF2_MOUSE	229.67	50	50	169500000	23	23	58	Carbamidomethylation; Acetylation (N-term); Deamidation (NQ); Oxidation (M); Phosphorylation (STY)	47148	Leucine-rich repeat flightless-interacting protein 2 OS=Mus musculus OX=10090 GN=Lrrfip2 PE=1 SV=1
16	140	P10853|H2B1F_MOUSE	229.59	65	65		23	0	232	Acetylation (N-term); Deamidation (NQ); Methylation(KR); Oxidation (M); Phosphorylation (STY)	13936	Histone H2B type 1-F/J/L OS=Mus musculus OX=10090 GN=H2bc15 PE=1 SV=2
16	143	Q8CGP2|H2B1P_MOUSE	229.59	65	65		23	0	232	Acetylation (N-term); Deamidation (NQ); Methylation(KR); Oxidation (M); Phosphorylation (STY)	13992	Histone H2B type 1-P OS=Mus musculus OX=10090 GN=Hist1h2bp PE=1 SV=3
16	137	Q64475|H2B1B_MOUSE	229.59	65	65		23	0	232	Acetylation (N-term); Deamidation (NQ); Methylation(KR); Oxidation (M); Phosphorylation (STY)	13952	Histone H2B type 1-B OS=Mus musculus OX=10090 GN=H2bc3 PE=1 SV=3
103	930	Q80U72|SCRIB_MOUSE	228.56	38	38	78889000	43	43	55	Carbamidomethylation; Deamidation (NQ); Methylation(KR); Phosphorylation (STY)	174058	Protein scribble homolog OS=Mus musculus OX=10090 GN=Scrib PE=1 SV=2
63	64	Q8BG05|ROA3_MOUSE	228.47	57	57	294890000	29	26	73	Carbamidomethylation; Acetylation (N-term); Deamidation (NQ); Oxidation (M); Phosphorylation (STY)	39652	Heterogeneous nuclear ribonucleoprotein A3 OS=Mus musculus OX=10090 GN=Hnrnpa3 PE=1 SV=1
68	119	P43276|H15_MOUSE	227.88	51	51	267780000	26	17	70	Acetylation (N-term); Deamidation (NQ); Methylation(KR); Phosphorylation (STY)	22576	Histone H1.5 OS=Mus musculus OX=10090 GN=H1-5 PE=1 SV=2
129	3291	Q8C0T5|SI1L1_MOUSE	226.46	30	30	56200000	37	37	48	Carbamidomethylation; Acetylation (K); Acetylation (N-term); Deamidation (NQ); Methylation(KR); 3 more	197030	Signal-induced proliferation-associated 1-like protein 1 OS=Mus musculus OX=10090 GN=Sipa1l1 PE=1 SV=2
112	9890	Q91YR1|TWF1_MOUSE	223.87	51	51	283320000	16	13	36	Carbamidomethylation; Acetylation (N-term); Deamidation (NQ)	40079	Twinfilin-1 OS=Mus musculus OX=10090 GN=Twf1 PE=1 SV=2
44	316	P0DP26|CALM1_MOUSE	223.57	86	86	2318100000	17	17	94	Acetylation (N-term); Deamidation (NQ); Methylation(KR); Oxidation (M); Phosphorylation (STY)	16838	Calmodulin-1 OS=Mus musculus OX=10090 GN=Calm1 PE=1 SV=1
44	315	P0DP28|CALM3_MOUSE	223.57	86	86	2318100000	17	17	94	Acetylation (N-term); Deamidation (NQ); Methylation(KR); Oxidation (M); Phosphorylation (STY)	16838	Calmodulin-3 OS=Mus musculus OX=10090 GN=Calm3 PE=1 SV=1
85	196	Q9ERD7|TBB3_MOUSE	222.48	57	57	4315600	24	7	57	Carbamidomethylation; Acetylation (K); Acetylation (N-term); Deamidation (NQ); Methylation(KR); 3 more	50419	Tubulin beta-3 chain OS=Mus musculus OX=10090 GN=Tubb3 PE=1 SV=1
104	6	Q01320|TOP2A_MOUSE	222.15	23	23	213770000	33	26	48	Carbamidomethylation; Acetylation (N-term); Deamidation (NQ); Oxidation (M); Phosphorylation (STY)	172789	DNA topoisomerase 2-alpha OS=Mus musculus OX=10090 GN=Top2a PE=1 SV=2
91	9921	Q9JI91|ACTN2_MOUSE	217.77	12	12	0	15	1	44	Carbamidomethylation; Acetylation (N-term); Deamidation (NQ); Oxidation (HW); Oxidation (M)	103834	Alpha-actinin-2 OS=Mus musculus OX=10090 GN=Actn2 PE=1 SV=2
134	57	P62702|RS4X_MOUSE	217.52	63	63	170420000	20	20	36	Carbamidomethylation; Deamidation (NQ); Oxidation (M)	29598	40S ribosomal protein S4 X isoform OS=Mus musculus OX=10090 GN=Rps4x PE=1 SV=2
119	648	Q8C2Q3|RBM14_MOUSE	216.47	40	40	97998000	22	22	33	Carbamidomethylation; Oxidation (M)	69449	RNA-binding protein 14 OS=Mus musculus OX=10090 GN=Rbm14 PE=1 SV=1
117	420	Q99PL5|RRBP1_MOUSE	216.4	21	21	310920000	27	27	34	Carbamidomethylation; Deamidation (NQ)	172878	Ribosome-binding protein 1 OS=Mus musculus OX=10090 GN=Rrbp1 PE=1 SV=2
147	95	P61979|HNRPK_MOUSE	216.36	53	53	83995000	21	21	30	Carbamidomethylation	50976	Heterogeneous nuclear ribonucleoprotein K OS=Mus musculus OX=10090 GN=Hnrnpk PE=1 SV=1
109	39	O70133|DHX9_MOUSE	215.58	23	23	61505000	24	24	38	Carbamidomethylation; Acetylation (N-term); Deamidation (NQ)	149474	ATP-dependent RNA helicase A OS=Mus musculus OX=10090 GN=Dhx9 PE=1 SV=2
111	244	P62908|RS3_MOUSE	215.26	82	82	153640000	25	25	40	Carbamidomethylation; Deamidation (NQ)	26674	40S ribosomal protein S3 OS=Mus musculus OX=10090 GN=Rps3 PE=1 SV=1
115	123	P16858|G3P_MOUSE	211.52	61	61	194240000	15	15	34	Carbamidomethylation; Deamidation (NQ)	35810	Glyceraldehyde-3-phosphate dehydrogenase OS=Mus musculus OX=10090 GN=Gapdh PE=1 SV=2
108	106	Q501J6|DDX17_MOUSE	210.36	35	35	37220000	21	13	37	Carbamidomethylation; Oxidation (M)	72400	Probable ATP-dependent RNA helicase DDX17 OS=Mus musculus OX=10090 GN=Ddx17 PE=1 SV=1
97	9893	Q6IRU2|TPM4_MOUSE	210	76	76	97557000	22	20	43	Carbamidomethylation; Acetylation (N-term); Deamidation (NQ)	28468	Tropomyosin alpha-4 chain OS=Mus musculus OX=10090 GN=Tpm4 PE=1 SV=3
110	323	Q99JF8|PSIP1_MOUSE	209.86	43	43	89310000	21	20	38	Carbamidomethylation	59697	PC4 and SFRS1-interacting protein OS=Mus musculus OX=10090 GN=Psip1 PE=1 SV=1
70	149	Q6GSS7|H2A2A_MOUSE	209.03	73	73	1290300	18	1	63	Deamidation (NQ); Oxidation (M)	14095	Histone H2A type 2-A OS=Mus musculus OX=10090 GN=Hist2h2aa2 PE=1 SV=3
135	1960	tr|H3BJD6|H3BJD6_MOUSE	208.56	26	26	43487000	22	21	31	Carbamidomethylation	144401	Protein phosphatase 1 regulatory subunit 9A OS=Mus musculus OX=10090 GN=Ppp1r9a PE=1 SV=1
192	291	P52480|KPYM_MOUSE	207.83	44	44	31755000	19	19	24	Carbamidomethylation	57845	Pyruvate kinase PKM OS=Mus musculus OX=10090 GN=Pkm PE=1 SV=4
126	66	P05213|TBA1B_MOUSE	206.41	35	35		11	0	32	Carbamidomethylation; Deamidation (NQ)	50152	Tubulin alpha-1B chain OS=Mus musculus OX=10090 GN=Tuba1b PE=1 SV=2
121	446	O55143|AT2A2_MOUSE	206.28	22	22	17165000	19	11	34	Carbamidomethylation; Oxidation (M)	114858	Sarcoplasmic/endoplasmic reticulum calcium ATPase 2 OS=Mus musculus OX=10090 GN=Atp2a2 PE=1 SV=2
137	223	Q922F4|TBB6_MOUSE	206.27	40	40	4758100	16	3	32	Carbamidomethylation; Deamidation (NQ)	50090	Tubulin beta-6 chain OS=Mus musculus OX=10090 GN=Tubb6 PE=1 SV=1
130	105	Q9D8E6|RL4_MOUSE	205.68	47	47	88829000	20	20	31	Carbamidomethylation; Acetylation (N-term)	47154	60S ribosomal protein L4 OS=Mus musculus OX=10090 GN=Rpl4 PE=1 SV=3
127	80	P68369|TBA1A_MOUSE	205.15	35	35	16195000	11	1	32	Carbamidomethylation; Deamidation (NQ)	50136	Tubulin alpha-1A chain OS=Mus musculus OX=10090 GN=Tuba1a PE=1 SV=1
217	4483	Q62417|SRBS1_MOUSE	205.12	17	17	13558000	16	14	20	Carbamidomethylation	143070	Sorbin and SH3 domain-containing protein 1 OS=Mus musculus OX=10090 GN=Sorbs1 PE=1 SV=2
168	302	P48678|LMNA_MOUSE	205.02	37	37	29154000	19	19	23	Carbamidomethylation; Oxidation (M)	74238	Prelamin-A/C OS=Mus musculus OX=10090 GN=Lmna PE=1 SV=2
123	296	P43275|H11_MOUSE	204.86	40	40	172430000	13	8	30	Acetylation (N-term); Deamidation (NQ)	21785	Histone H1.1 OS=Mus musculus OX=10090 GN=H1-1 PE=1 SV=2
195	221	Q60932|VDAC1_MOUSE	204.67	62	62	51287000	12	11	20	Carbamidomethylation; Deamidation (NQ)	32351	Voltage-dependent anion-selective channel protein 1 OS=Mus musculus OX=10090 GN=Vdac1 PE=1 SV=3
86	88	O88569|ROA2_MOUSE	204.54	59	59	215800000	19	16	48	Deamidation (NQ); Oxidation (M)	37403	Heterogeneous nuclear ribonucleoproteins A2/B1 OS=Mus musculus OX=10090 GN=Hnrnpa2b1 PE=1 SV=2
106	96	P27659|RL3_MOUSE	204.46	39	39	129170000	19	19	38	Carbamidomethylation; Deamidation (NQ); Oxidation (M)	46110	60S ribosomal protein L3 OS=Mus musculus OX=10090 GN=Rpl3 PE=1 SV=3
81	161	Q64523|H2A2C_MOUSE	204.28	73	73		16	0	50	Deamidation (NQ); Oxidation (M)	13988	Histone H2A type 2-C OS=Mus musculus OX=10090 GN=H2ac20 PE=1 SV=3
79	40	Q6PDM2|SRSF1_MOUSE	204.19	60	60	350790000	18	17	51	Carbamidomethylation	27745	Serine/arginine-rich splicing factor 1 OS=Mus musculus OX=10090 GN=Srsf1 PE=1 SV=3
122	56	P62482|KCAB2_MOUSE	204.02	57	57	160490000	16	16	35	Carbamidomethylation; Acetylation (N-term); Oxidation (M)	41021	Voltage-gated potassium channel subunit beta-2 OS=Mus musculus OX=10090 GN=Kcnab2 PE=1 SV=1
98	3494	Q9Z0U1|ZO2_MOUSE	203.37	25	25	26025000	24	24	38	Carbamidomethylation; Deamidation (NQ); Oxidation (M)	131280	Tight junction protein ZO-2 OS=Mus musculus OX=10090 GN=Tjp2 PE=1 SV=2
118	2916	Q8BG95|MYPT2_MOUSE	202.51	33	33	27898000	26	23	38	Carbamidomethylation; Deamidation (NQ)	109049	Protein phosphatase 1 regulatory subunit 12B OS=Mus musculus OX=10090 GN=Ppp1r12b PE=1 SV=2
95	191	P49312|ROA1_MOUSE	202.45	58	58	90761000	22	18	41	Carbamidomethylation; Deamidation (NQ)	34196	Heterogeneous nuclear ribonucleoprotein A1 OS=Mus musculus OX=10090 GN=Hnrnpa1 PE=1 SV=2
94	398	P56959|FUS_MOUSE	201.93	31	31	315420000	15	13	41	Carbamidomethylation; Deamidation (NQ); Oxidation (M)	52673	RNA-binding protein FUS OS=Mus musculus OX=10090 GN=Fus PE=1 SV=1
174	9881	O88428|PAPS2_MOUSE	201.31	51	51	50288000	21	21	26	Carbamidomethylation	70351	Bifunctional 3'-phosphoadenosine 5'-phosphosulfate synthase 2 OS=Mus musculus OX=10090 GN=Papss2 PE=1 SV=2
141	1087	Q61545|EWS_MOUSE	200.94	27	27	117250000	13	13	29	Carbamidomethylation; Oxidation (HW); Oxidation (M)	68462	RNA-binding protein EWS OS=Mus musculus OX=10090 GN=Ewsr1 PE=1 SV=2
206	394	Q03265|ATPA_MOUSE	200.8	36	36	51286000	19	19	23		59753	ATP synthase subunit alpha mitochondrial OS=Mus musculus OX=10090 GN=Atp5f1a PE=1 SV=1
185	941	Q91YQ5|RPN1_MOUSE	200.8	39	39	41151000	18	18	24	Carbamidomethylation	68528	Dolichyl-diphosphooligosaccharide--protein glycosyltransferase subunit 1 OS=Mus musculus OX=10090 GN=Rpn1 PE=1 SV=1
161	264	Q8CIE6|COPA_MOUSE	200.68	20	20	85074000	16	16	26	Carbamidomethylation	138432	Coatomer subunit alpha OS=Mus musculus OX=10090 GN=Copa PE=1 SV=2
138	294	P11499|HS90B_MOUSE	200.67	28	28	49281000	18	13	30	Carbamidomethylation; Deamidation (NQ)	83281	Heat shock protein HSP 90-beta OS=Mus musculus OX=10090 GN=Hsp90ab1 PE=1 SV=3
145	4	P11103|PARP1_MOUSE	200.28	22	22	38917000	16	16	27	Carbamidomethylation	113100	Poly [ADP-ribose] polymerase 1 OS=Mus musculus OX=10090 GN=Parp1 PE=1 SV=3
153	32	Q9Z2V5|HDAC6_MOUSE	199.82	18	18	40113000	17	17	29	Carbamidomethylation; Deamidation (NQ)	125787	Histone deacetylase 6 OS=Mus musculus OX=10090 GN=Hdac6 PE=1 SV=3
116	121	Q60759|GCDH_MOUSE	199.61	42	42	178370000	13	13	33	Carbamidomethylation; Acetylation (N-term); Deamidation (NQ); Oxidation (M)	48606	Glutaryl-CoA dehydrogenase mitochondrial OS=Mus musculus OX=10090 GN=Gcdh PE=1 SV=2
244	103	P17182|ENOA_MOUSE	199.59	32	32	28983000	11	11	13	Carbamidomethylation; Deamidation (NQ)	47141	Alpha-enolase OS=Mus musculus OX=10090 GN=Eno1 PE=1 SV=3
50	258	Q60605|MYL6_MOUSE	199.41	84	84	2029400000	12	11	80	Carbamidomethylation; Acetylation (N-term); Deamidation (NQ); Oxidation (HW); Oxidation (M)	16930	Myosin light polypeptide 6 OS=Mus musculus OX=10090 GN=Myl6 PE=1 SV=3
88	256	P0C0S6|H2AZ_MOUSE	198.84	62	62	153440000	13	10	47	Deamidation (NQ)	13553	Histone H2A.Z OS=Mus musculus OX=10090 GN=H2az1 PE=1 SV=2
88	257	Q3THW5|H2AV_MOUSE	198.84	62	62	153440000	13	10	47	Deamidation (NQ)	13509	Histone H2A.V OS=Mus musculus OX=10090 GN=H2az2 PE=1 SV=3
83	197	P27661|H2AX_MOUSE	197.51	43	43	138020000	16	4	48	Deamidation (NQ)	15143	Histone H2AX OS=Mus musculus OX=10090 GN=H2ax PE=1 SV=2
102	649	Q8K2F8|LS14A_MOUSE	197.43	64	64	285100000	22	22	47	Carbamidomethylation; Acetylation (N-term); Deamidation (NQ); Phosphorylation (STY)	50546	Protein LSM14 homolog A OS=Mus musculus OX=10090 GN=Lsm14a PE=1 SV=1
156	836	Q9D0L8|MCES_MOUSE	196.85	41	41	43511000	14	14	26	Carbamidomethylation; Deamidation (NQ)	53291	mRNA cap guanine-N7 methyltransferase OS=Mus musculus OX=10090 GN=Rnmt PE=1 SV=1
100	9908	Q9D8Y0|EFHD2_MOUSE	196.62	55	55	220970000	20	20	40	Acetylation (N-term)	26791	EF-hand domain-containing protein D2 OS=Mus musculus OX=10090 GN=Efhd2 PE=1 SV=1
23	172	Q9D2U9|H2B3A_MOUSE	195.75	63	63	38540000	16	4	182	Acetylation (N-term); Deamidation (NQ); Methylation(KR); Oxidation (M)	13994	H2B.U histone 2 OS=Mus musculus OX=10090 GN=H2bu2 PE=1 SV=3
23	171	Q8CGP0|H2B3B_MOUSE	195.75	63	63	38540000	16	4	182	Acetylation (N-term); Deamidation (NQ); Methylation(KR); Oxidation (M)	13908	Histone H2B type 3-B OS=Mus musculus OX=10090 GN=H2bu1 PE=1 SV=3
184	22	P29341|PABP1_MOUSE	195.67	22	22	22698000	14	5	24	Carbamidomethylation	70671	Polyadenylate-binding protein 1 OS=Mus musculus OX=10090 GN=Pabpc1 PE=1 SV=2
136	9898	P58771|TPM1_MOUSE	195.31	35	35	78432000	16	5	29		32681	Tropomyosin alpha-1 chain OS=Mus musculus OX=10090 GN=Tpm1 PE=1 SV=1
131	204	Q64522|H2A2B_MOUSE	195.3	68	68	2574500	13	1	30	Deamidation (NQ); Oxidation (M)	14013	Histone H2A type 2-B OS=Mus musculus OX=10090 GN=H2ac21 PE=1 SV=3
51	150	Q8CGP6|H2A1H_MOUSE	194.89	52	52		16	0	79	Deamidation (NQ)	13950	Histone H2A type 1-H OS=Mus musculus OX=10090 GN=H2ac12 PE=1 SV=3
51	160	C0HKE8|H2A1O_MOUSE	194.89	51	51		16	0	79	Deamidation (NQ)	14135	Histone H2A type 1-O OS=Mus musculus OX=10090 GN=Hist1h2ao PE=1 SV=1
51	159	C0HKE3|H2A1D_MOUSE	194.89	51	51		16	0	79	Deamidation (NQ)	14135	Histone H2A type 1-D OS=Mus musculus OX=10090 GN=H2ac7 PE=1 SV=1
51	158	C0HKE4|H2A1E_MOUSE	194.89	51	51		16	0	79	Deamidation (NQ)	14135	Histone H2A type 1-E OS=Mus musculus OX=10090 GN=H2ac8 PE=1 SV=1
51	157	Q8BFU2|H2A3_MOUSE	194.89	51	51		16	0	79	Deamidation (NQ)	14121	Histone H2A type 3 OS=Mus musculus OX=10090 GN=H2aw PE=1 SV=3
51	156	C0HKE2|H2A1C_MOUSE	194.89	51	51		16	0	79	Deamidation (NQ)	14135	Histone H2A type 1-C OS=Mus musculus OX=10090 GN=H2ac6 PE=1 SV=1
51	155	C0HKE1|H2A1B_MOUSE	194.89	51	51		16	0	79	Deamidation (NQ)	14135	Histone H2A type 1-B OS=Mus musculus OX=10090 GN=H2ac4 PE=1 SV=1
51	154	C0HKE5|H2A1G_MOUSE	194.89	51	51		16	0	79	Deamidation (NQ)	14135	Histone H2A type 1-G OS=Mus musculus OX=10090 GN=H2ac11 PE=1 SV=1
51	153	C0HKE6|H2A1I_MOUSE	194.89	51	51		16	0	79	Deamidation (NQ)	14135	Histone H2A type 1-I OS=Mus musculus OX=10090 GN=H2ac13 PE=1 SV=1
51	152	C0HKE7|H2A1N_MOUSE	194.89	51	51		16	0	79	Deamidation (NQ)	14135	Histone H2A type 1-N OS=Mus musculus OX=10090 GN=Hist1h2an PE=1 SV=1
51	151	C0HKE9|H2A1P_MOUSE	194.89	51	51		16	0	79	Deamidation (NQ)	14135	Histone H2A type 1-P OS=Mus musculus OX=10090 GN=Hist1h2ap PE=1 SV=1
132	10201	Q3UH68|LIMC1_MOUSE	194.76	37	37	37005000	26	26	33	Carbamidomethylation	118196	LIM and calponin homology domains-containing protein 1 OS=Mus musculus OX=10090 GN=Limch1 PE=1 SV=2
165	225	Q9D0E1|HNRPM_MOUSE	194.53	35	35	113770000	18	18	28	Carbamidomethylation; Acetylation (N-term); Deamidation (NQ); Oxidation (M)	77649	Heterogeneous nuclear ribonucleoprotein M OS=Mus musculus OX=10090 GN=Hnrnpm PE=1 SV=3
114	9896	P21107|TPM3_MOUSE	194.25	38	38	1047500	17	2	35		32994	Tropomyosin alpha-3 chain OS=Mus musculus OX=10090 GN=Tpm3 PE=1 SV=3
125	4227	Q9QXS6|DREB_MOUSE	194.1	27	27	86489000	16	16	34	Carbamidomethylation; Acetylation (N-term); Oxidation (M); Phosphorylation (STY)	77287	Drebrin OS=Mus musculus OX=10090 GN=Dbn1 PE=1 SV=4
189	147	Q9D6Z1|NOP56_MOUSE	193.8	38	38	67611000	19	19	25	Carbamidomethylation; Acetylation (K); Phosphorylation (STY)	64464	Nucleolar protein 56 OS=Mus musculus OX=10090 GN=Nop56 PE=1 SV=2
160	1350	A2ALU4|SHRM2_MOUSE	193.74	19	19	9314300	18	18	25	Carbamidomethylation	164703	Protein Shroom2 OS=Mus musculus OX=10090 GN=Shroom2 PE=1 SV=1
158	9902	P62137|PP1A_MOUSE	193.2	57	57	43356000	16	8	26	Carbamidomethylation; Acetylation (N-term)	37540	Serine/threonine-protein phosphatase PP1-alpha catalytic subunit OS=Mus musculus OX=10090 GN=Ppp1ca PE=1 SV=1
182	517	Q80X80|C2C2L_MOUSE	192.73	33	33	16521000	14	14	19	Carbamidomethylation; Deamidation (NQ); Phosphorylation (STY)	76329	Phospholipid transfer protein C2CD2L OS=Mus musculus OX=10090 GN=C2cd2l PE=1 SV=3
170	146	P35550|FBRL_MOUSE	192.55	51	51	136640000	17	17	25	Carbamidomethylation; Deamidation (NQ)	34307	rRNA 2'-O-methyltransferase fibrillarin OS=Mus musculus OX=10090 GN=Fbl PE=1 SV=2
155	1193	Q9R1A8|COP1_MOUSE	192.09	35	35	22549000	16	16	25	Carbamidomethylation; Deamidation (NQ)	80441	E3 ubiquitin-protein ligase COP1 OS=Mus musculus OX=10090 GN=Cop1 PE=1 SV=2
152	37	Q9QZQ8|H2AY_MOUSE	191.61	39	39	58734000	12	10	26	Carbamidomethylation	39735	Core histone macro-H2A.1 OS=Mus musculus OX=10090 GN=Macroh2a1 PE=1 SV=3
96	207	P97461|RS5_MOUSE	191.34	43	43	427630000	16	16	43	Carbamidomethylation; Acetylation (N-term); Deamidation (NQ); Oxidation (M)	22889	40S ribosomal protein S5 OS=Mus musculus OX=10090 GN=Rps5 PE=1 SV=3
201	111	P10126|EF1A1_MOUSE	191.21	40	40	292570000	12	12	21	Carbamidomethylation	50114	Elongation factor 1-alpha 1 OS=Mus musculus OX=10090 GN=Eef1a1 PE=1 SV=3
163	108	P68368|TBA4A_MOUSE	191.1	33	33	3686300	10	2	25	Carbamidomethylation	49924	Tubulin alpha-4A chain OS=Mus musculus OX=10090 GN=Tuba4a PE=1 SV=1
175	1967	Q80X41|VRK1_MOUSE	190.41	45	45	32569000	15	15	23	Carbamidomethylation	49741	Serine/threonine-protein kinase VRK1 OS=Mus musculus OX=10090 GN=Vrk1 PE=1 SV=2
210	237	Q3TEA8|HP1B3_MOUSE	189.57	29	29	21470000	13	13	17	Acetylation (N-term); Deamidation (NQ); Oxidation (M)	60867	Heterochromatin protein 1-binding protein 3 OS=Mus musculus OX=10090 GN=Hp1bp3 PE=1 SV=1
99	220	P01326|INS2_MOUSE	189.4	78	78	92525000	13	7	39	Carbamidomethylation; Deamidation (NQ)	12364	Insulin-2 OS=Mus musculus OX=10090 GN=Ins2 PE=1 SV=1
204	3163	Q3TJD7|PDLI7_MOUSE	189.34	44	44	61120000	16	16	19	Carbamidomethylation; Deamidation (NQ)	50119	PDZ and LIM domain protein 7 OS=Mus musculus OX=10090 GN=Pdlim7 PE=1 SV=1
59	200	Q8CGP7|H2A1K_MOUSE	189.26	51	51	2902200	15	1	69	Deamidation (NQ)	14150	Histone H2A type 1-K OS=Mus musculus OX=10090 GN=H2ac15 PE=1 SV=3
173	222	P09405|NUCL_MOUSE	188.58	31	31	78955000	20	20	28	Carbamidomethylation	76723	Nucleolin OS=Mus musculus OX=10090 GN=Ncl PE=1 SV=2
243	740	P56480|ATPB_MOUSE	187.37	32	32	35251000	10	10	13		56301	ATP synthase subunit beta mitochondrial OS=Mus musculus OX=10090 GN=Atp5f1b PE=1 SV=2
64	198	Q8R1M2|H2AJ_MOUSE	187.34	47	47		14	0	66	Deamidation (NQ)	14045	Histone H2A.J OS=Mus musculus OX=10090 GN=H2aj PE=1 SV=1
146	83	P62242|RS8_MOUSE	186.72	64	64	155660000	16	16	30	Carbamidomethylation	24205	40S ribosomal protein S8 OS=Mus musculus OX=10090 GN=Rps8 PE=1 SV=2
154	53	Q8CFE4|SCYL2_MOUSE	186.7	30	30	126840000	18	18	28	Carbamidomethylation; Acetylation (N-term); Oxidation (M)	103317	SCY1-like protein 2 OS=Mus musculus OX=10090 GN=Scyl2 PE=1 SV=1
166	1027	Q9QXN0|SHRM3_MOUSE	186.42	17	17	6022200	20	20	24	Carbamidomethylation; Deamidation (NQ)	214886	Protein Shroom3 OS=Mus musculus OX=10090 GN=Shroom3 PE=1 SV=2
196	533	Q6DFW4|NOP58_MOUSE	186.41	40	40	16218000	14	14	18	Carbamidomethylation; Deamidation (NQ)	60343	Nucleolar protein 58 OS=Mus musculus OX=10090 GN=Nop58 PE=1 SV=1
65	201	tr|Q8CGP4|Q8CGP4_MOUSE	186.16	43	43		14	0	66	Deamidation (NQ)	14056	Histone H2A OS=Mus musculus OX=10090 GN=H2ac1 PE=1 SV=1
120	4540	O88990|ACTN3_MOUSE	185.84	11	11	1217300	12	1	35	Carbamidomethylation; Acetylation (N-term); Deamidation (NQ); Oxidation (M)	103043	Alpha-actinin-3 OS=Mus musculus OX=10090 GN=Actn3 PE=2 SV=1
157	174	Q8BL97|SRSF7_MOUSE	185.59	42	42	278840000	13	12	28	Carbamidomethylation; Deamidation (NQ)	30818	Serine/arginine-rich splicing factor 7 OS=Mus musculus OX=10090 GN=Srsf7 PE=1 SV=1
159	4818	tr|Q68FG2|Q68FG2_MOUSE	185.48	13	13	11354000	22	16	28	Carbamidomethylation	270921	Spectrin beta chain OS=Mus musculus OX=10090 GN=Sptbn2 PE=1 SV=1
176	58	Q91VC3|IF4A3_MOUSE	184.73	41	41	66595000	18	15	22	Acetylation (N-term)	46840	Eukaryotic initiation factor 4A-III OS=Mus musculus OX=10090 GN=Eif4a3 PE=1 SV=3
143	117	Q9Z2X1|HNRPF_MOUSE	184.46	37	37	45403000	11	9	27	Carbamidomethylation; Acetylation (N-term); Deamidation (NQ)	45730	Heterogeneous nuclear ribonucleoprotein F OS=Mus musculus OX=10090 GN=Hnrnpf PE=1 SV=3
172	76	P62281|RS11_MOUSE	184.36	63	63	148980000	15	15	23	Carbamidomethylation	18431	40S ribosomal protein S11 OS=Mus musculus OX=10090 GN=Rps11 PE=1 SV=3
150	51	A2AR02|PPIG_MOUSE	184.34	18	18	118250000	12	12	27	Carbamidomethylation; Deamidation (NQ); Oxidation (M)	88325	Peptidyl-prolyl cis-trans isomerase G OS=Mus musculus OX=10090 GN=Ppig PE=1 SV=1
257	463	Q91VR5|DDX1_MOUSE	184.23	23	23	30844000	11	11	14	Carbamidomethylation	82500	ATP-dependent RNA helicase DDX1 OS=Mus musculus OX=10090 GN=Ddx1 PE=1 SV=1
186	253	P62082|RS7_MOUSE	183.38	66	66	49948000	14	14	24		22127	40S ribosomal protein S7 OS=Mus musculus OX=10090 GN=Rps7 PE=2 SV=1
148	77	P47911|RL6_MOUSE	183.1	48	48	101240000	19	19	28		33510	60S ribosomal protein L6 OS=Mus musculus OX=10090 GN=Rpl6 PE=1 SV=3
128	84	O35737|HNRH1_MOUSE	182.7	33	33	20951000	10	5	31	Carbamidomethylation; Acetylation (N-term); Deamidation (NQ)	49199	Heterogeneous nuclear ribonucleoprotein H OS=Mus musculus OX=10090 GN=Hnrnph1 PE=1 SV=3
221	192	P35979|RL12_MOUSE	182.7	59	59	66924000	7	7	16	Carbamidomethylation	17805	60S ribosomal protein L12 OS=Mus musculus OX=10090 GN=Rpl12 PE=1 SV=2
187	125	tr|Q6PHQ9|Q6PHQ9_MOUSE	182.68	20	20	6475000	12	5	21	Carbamidomethylation	72242	Polyadenylate-binding protein OS=Mus musculus OX=10090 GN=Pabpc4 PE=1 SV=1
241	89	Q99J09|MEP50_MOUSE	182.55	44	44	72492000	9	9	15	Carbamidomethylation; Deamidation (NQ)	36943	Methylosome protein 50 OS=Mus musculus OX=10090 GN=Wdr77 PE=1 SV=1
183	359	Q8R081|HNRPL_MOUSE	182.32	57	57	63143000	21	21	26	Carbamidomethylation; Deamidation (NQ)	63964	Heterogeneous nuclear ribonucleoprotein L OS=Mus musculus OX=10090 GN=Hnrnpl PE=1 SV=2
177	9899	P62141|PP1B_MOUSE	181.87	39	39	40327000	12	4	23	Carbamidomethylation	37187	Serine/threonine-protein phosphatase PP1-beta catalytic subunit OS=Mus musculus OX=10090 GN=Ppp1cb PE=1 SV=3
223	431	Q9DCV7|K2C7_MOUSE	181.87	34	34	16575000	14	8	20	Deamidation (NQ)	50709	Keratin type II cytoskeletal 7 OS=Mus musculus OX=10090 GN=Krt7 PE=1 SV=1
45	998	Q3THE2|ML12B_MOUSE	181.15	45	45	1201800000	8	8	83	Carbamidomethylation; Deamidation (NQ); Oxidation (M)	19779	Myosin regulatory light chain 12B OS=Mus musculus OX=10090 GN=Myl12b PE=1 SV=2
178	52	O35691|PININ_MOUSE	180.23	22	22	34386000	16	16	23	Phosphorylation (STY)	82436	Pinin OS=Mus musculus OX=10090 GN=Pnn PE=1 SV=4
225	9906	Q99LF4|RTCB_MOUSE	180.22	36	36	17563000	13	13	16	Carbamidomethylation; Deamidation (NQ)	55249	RNA-splicing ligase RtcB homolog OS=Mus musculus OX=10090 GN=Rtcb PE=1 SV=1
228	206	P62754|RS6_MOUSE	179.82	29	29	82793000	9	9	14	Carbamidomethylation	28681	40S ribosomal protein S6 OS=Mus musculus OX=10090 GN=Rps6 PE=1 SV=1
151	55	Q8VEE4|RFA1_MOUSE	179.49	30	30	42434000	14	14	26	Carbamidomethylation; Deamidation (NQ)	69037	Replication protein A 70 kDa DNA-binding subunit OS=Mus musculus OX=10090 GN=Rpa1 PE=1 SV=1
162	835	P49813|TMOD1_MOUSE	178.74	51	51	54942000	12	11	25		40466	Tropomodulin-1 OS=Mus musculus OX=10090 GN=Tmod1 PE=1 SV=2
197	9888	P97379|G3BP2_MOUSE	178.54	33	33	35340000	11	11	19	Carbamidomethylation; Deamidation (NQ)	54088	Ras GTPase-activating protein-binding protein 2 OS=Mus musculus OX=10090 GN=G3bp2 PE=1 SV=2
167	33	Q8CIG8|ANM5_MOUSE	178.49	32	32	92408000	19	19	29	Carbamidomethylation; Acetylation (N-term); Deamidation (NQ)	72680	Protein arginine N-methyltransferase 5 OS=Mus musculus OX=10090 GN=Prmt5 PE=1 SV=3
179	1269	P63087|PP1G_MOUSE	178.07	38	38	13097000	11	2	21	Carbamidomethylation	36984	Serine/threonine-protein phosphatase PP1-gamma catalytic subunit OS=Mus musculus OX=10090 GN=Ppp1cc PE=1 SV=1
234	465	Q5PSV9|MDC1_MOUSE	175.49	15	15	5948500	15	15	18	Carbamidomethylation	184669	Mediator of DNA damage checkpoint protein 1 OS=Mus musculus OX=10090 GN=Mdc1 PE=1 SV=1
169	9931	Q5SYD0|MYO1D_MOUSE	175.42	23	23	77996000	19	17	25	Carbamidomethylation	116081	Unconventional myosin-Id OS=Mus musculus OX=10090 GN=Myo1d PE=1 SV=1
220	23	Q8CCK0|H2AW_MOUSE	174.28	41	41	14427000	11	9	17	Carbamidomethylation	40092	Core histone macro-H2A.2 OS=Mus musculus OX=10090 GN=Macroh2a2 PE=1 SV=3
144	72	Q922U2|K2C5_MOUSE	174.13	23	23	2155200	18	7	32	Carbamidomethylation; Oxidation (M)	61767	Keratin type II cytoskeletal 5 OS=Mus musculus OX=10090 GN=Krt5 PE=1 SV=1
209	178	Q80UM7|MOGS_MOUSE	174.11	23	23	27677000	13	13	17	Carbamidomethylation	91831	Mannosyl-oligosaccharide glucosidase OS=Mus musculus OX=10090 GN=Mogs PE=1 SV=1
149	82	P62996|TRA2B_MOUSE	173.09	43	43	116950000	12	11	28	Carbamidomethylation; Acetylation (N-term); Deamidation (NQ); Phosphorylation (STY)	33666	Transformer-2 protein homolog beta OS=Mus musculus OX=10090 GN=Tra2b PE=1 SV=1
302	228	P14869|RLA0_MOUSE	173.03	48	48	47754000	10	10	13	Carbamidomethylation	34216	60S acidic ribosomal protein P0 OS=Mus musculus OX=10090 GN=Rplp0 PE=1 SV=3
142	232	P84104|SRSF3_MOUSE	171.96	46	46	244390000	9	8	29	Carbamidomethylation; Deamidation (NQ)	19330	Serine/arginine-rich splicing factor 3 OS=Mus musculus OX=10090 GN=Srsf3 PE=1 SV=1
269	283	P62264|RS14_MOUSE	171.76	43	43	60624000	10	10	13	Carbamidomethylation	16273	40S ribosomal protein S14 OS=Mus musculus OX=10090 GN=Rps14 PE=1 SV=3
198	251	P10922|H10_MOUSE	171.26	30	30	140060000	8	8	18	Acetylation (N-term); Deamidation (NQ)	20861	Histone H1.0 OS=Mus musculus OX=10090 GN=H1-0 PE=2 SV=4
311	236	Q8BG81|PDIP3_MOUSE	170.8	29	29	15894000	9	9	12	Acetylation (N-term)	46133	Polymerase delta-interacting protein 3 OS=Mus musculus OX=10090 GN=Poldip3 PE=1 SV=1
216	2130	Q80U35|ARHGH_MOUSE	169.4	11	11	11861000	15	15	20	Carbamidomethylation; Deamidation (NQ)	221669	Rho guanine nucleotide exchange factor 17 OS=Mus musculus OX=10090 GN=Arhgef17 PE=1 SV=2
207	9883	Q78PY7|SND1_MOUSE	169.31	22	22	12721000	15	15	20	Carbamidomethylation	102088	Staphylococcal nuclease domain-containing protein 1 OS=Mus musculus OX=10090 GN=Snd1 PE=1 SV=1
253	600	P05784|K1C18_MOUSE	168.97	55	55	12782000	14	13	17		47538	Keratin type I cytoskeletal 18 OS=Mus musculus OX=10090 GN=Krt18 PE=1 SV=5
140	17	P20918|PLMN_MOUSE	168.88	35	35	68476000	22	22	30	Carbamidomethylation; Oxidation (M)	90808	Plasminogen OS=Mus musculus OX=10090 GN=Plg PE=1 SV=3
227	186	Q8VH51|RBM39_MOUSE	168.69	41	41	30384000	15	15	18	Carbamidomethylation	59407	RNA-binding protein 39 OS=Mus musculus OX=10090 GN=Rbm39 PE=1 SV=2
199	245	Q9JM93|AR6P4_MOUSE	168.2	31	31	94004000	7	7	18	Deamidation (NQ)	25525	ADP-ribosylation factor-like protein 6-interacting protein 4 OS=Mus musculus OX=10090 GN=Arl6ip4 PE=1 SV=1
308	179	P35980|RL18_MOUSE	167.52	37	37	102120000	8	8	13		21645	60S ribosomal protein L18 OS=Mus musculus OX=10090 GN=Rpl18 PE=1 SV=3
181	10346	Q62394|ZN185_MOUSE	167.51	55	55	40283000	17	17	26	Carbamidomethylation	38322	Zinc finger protein 185 OS=Mus musculus OX=10090 GN=Znf185 PE=1 SV=1
281	9926	Q8BVU0|LRCH3_MOUSE	167.33	26	26	12632000	13	13	14	Carbamidomethylation	86341	DISP complex protein LRCH3 OS=Mus musculus OX=10090 GN=Lrch3 PE=1 SV=3
247	109	P07724|ALBU_MOUSE	167.28	22	22	16113000	10	10	14	Carbamidomethylation; Oxidation (M)	68693	Albumin OS=Mus musculus OX=10090 GN=Alb PE=1 SV=3
194	9894	P54823|DDX6_MOUSE	167	39	39	67354000	12	12	20	Carbamidomethylation; Deamidation (NQ)	54192	Probable ATP-dependent RNA helicase DDX6 OS=Mus musculus OX=10090 GN=Ddx6 PE=1 SV=1
211	519	O08583|THOC4_MOUSE	166.84	56	56	78555000	9	9	20	Acetylation (N-term); Deamidation (NQ)	26940	THO complex subunit 4 OS=Mus musculus OX=10090 GN=Alyref PE=1 SV=3
219	1179	E9Q634|MYO1E_MOUSE	165.03	15	15	10250000	12	11	16	Deamidation (NQ)	126818	Unconventional myosin-Ie OS=Mus musculus OX=10090 GN=Myo1e PE=1 SV=1
232	181	P03975|IGEB_MOUSE	163.21	17	17	55210000	9	9	15	Carbamidomethylation; Deamidation (NQ)	62747	IgE-binding protein OS=Mus musculus OX=10090 GN=Iap PE=2 SV=1
333	474	P63325|RS10_MOUSE	162.59	29	29	85906000	6	6	10		18916	40S ribosomal protein S10 OS=Mus musculus OX=10090 GN=Rps10 PE=1 SV=1
287	263	P62830|RL23_MOUSE	162.42	52	52	51757000	7	7	11	Carbamidomethylation	14865	60S ribosomal protein L23 OS=Mus musculus OX=10090 GN=Rpl23 PE=1 SV=1
212	563	P51881|ADT2_MOUSE	162.36	31	31	52916000	12	9	19	Carbamidomethylation; Acetylation (N-term)	32931	ADP/ATP translocase 2 OS=Mus musculus OX=10090 GN=Slc25a5 PE=1 SV=3
250	759	P51410|RL9_MOUSE	161.45	40	40	49481000	8	8	14	Carbamidomethylation; Deamidation (NQ)	21881	60S ribosomal protein L9 OS=Mus musculus OX=10090 GN=Rpl9 PE=1 SV=2
346	36	Q52KI8|SRRM1_MOUSE	161.34	17	17	5927000	10	10	10	Deamidation (NQ); Methylation(KR); Phosphorylation (STY)	106862	Serine/arginine repetitive matrix protein 1 OS=Mus musculus OX=10090 GN=Srrm1 PE=1 SV=2
286	275	Q9CR57|RL14_MOUSE	161.22	31	31	23220000	8	8	11	Carbamidomethylation	23564	60S ribosomal protein L14 OS=Mus musculus OX=10090 GN=Rpl14 PE=1 SV=3
266	259	Q99020|ROAA_MOUSE	160.96	28	28	22395000	8	7	12	Carbamidomethylation	30831	Heterogeneous nuclear ribonucleoprotein A/B OS=Mus musculus OX=10090 GN=Hnrnpab PE=1 SV=1
218	113	P02535|K1C10_MOUSE	160.76	17	17	74783000	10	6	19	Deamidation (NQ); Oxidation (M)	57770	Keratin type I cytoskeletal 10 OS=Mus musculus OX=10090 GN=Krt10 PE=1 SV=3
270	636	Q60930|VDAC2_MOUSE	159.05	41	41	30690000	9	9	13	Carbamidomethylation	31733	Voltage-dependent anion-selective channel protein 2 OS=Mus musculus OX=10090 GN=Vdac2 PE=1 SV=2
248	287	P62918|RL8_MOUSE	158.99	44	44	69510000	10	10	15	Carbamidomethylation	28025	60S ribosomal protein L8 OS=Mus musculus OX=10090 GN=Rpl8 PE=1 SV=2
203	9885	P21661|NEC2_MOUSE	158.92	25	25	21419000	12	12	19	Deamidation (NQ)	70785	Neuroendocrine convertase 2 OS=Mus musculus OX=10090 GN=Pcsk2 PE=1 SV=1
200	280	Q9CZX8|RS19_MOUSE	158.83	60	60	146990000	8	8	22	Deamidation (NQ)	16085	40S ribosomal protein S19 OS=Mus musculus OX=10090 GN=Rps19 PE=1 SV=3
193	336	tr|A0A075B5T4|A0A075B5T4_MOUSE	158.43	41	41	21907000	12	2	23	Carbamidomethylation; Methylation(KR)	13109	Immunoglobulin heavy variable 1-4 (Fragment) OS=Mus musculus OX=10090 GN=Ighv1-4 PE=4 SV=1
164	193	P70333|HNRH2_MOUSE	157.9	23	23	2843900	7	3	23	Carbamidomethylation; Deamidation (NQ)	49280	Heterogeneous nuclear ribonucleoprotein H2 OS=Mus musculus OX=10090 GN=Hnrnph2 PE=1 SV=1
255	347	P97351|RS3A_MOUSE	157.72	38	38	27376000	11	11	16	Carbamidomethylation; Oxidation (M)	29885	40S ribosomal protein S3a OS=Mus musculus OX=10090 GN=Rps3a PE=1 SV=3
233	738	P48962|ADT1_MOUSE	157.71	23	23	45395000	8	5	15	Carbamidomethylation; Acetylation (N-term); Methylation(KR)	32904	ADP/ATP translocase 1 OS=Mus musculus OX=10090 GN=Slc25a4 PE=1 SV=4
282	132	Q8BX10|PGAM5_MOUSE	157.31	35	35	17078000	10	10	14		31994	Serine/threonine-protein phosphatase PGAM5 mitochondrial OS=Mus musculus OX=10090 GN=Pgam5 PE=1 SV=1
263	42	Q9CXS4|CENPV_MOUSE	157.11	44	44	20627000	8	8	12	Deamidation (NQ)	27541	Centromere protein V OS=Mus musculus OX=10090 GN=Cenpv PE=1 SV=2
254	762	Q8CI43|MYL6B_MOUSE	156.78	54	54	7062600	10	9	15	Deamidation (NQ)	22749	Myosin light chain 6B OS=Mus musculus OX=10090 GN=Myl6b PE=1 SV=1
188	118	Q3TWW8|SRSF6_MOUSE	156.76	31	31	53289000	11	9	19	Carbamidomethylation; Deamidation (NQ)	39025	Serine/arginine-rich splicing factor 6 OS=Mus musculus OX=10090 GN=Srsf6 PE=1 SV=1
133	261	P49443|PPM1A_MOUSE	156.33	42	42	4167300	12	9	37	Carbamidomethylation; Deamidation (NQ); Oxidation (M)
289	41	P14873|MAP1B_MOUSE	156.21	7	7	3602800	12	12	12	Carbamidomethylation	270252	Microtubule-associated protein 1B OS=Mus musculus OX=10090 GN=Map1b PE=1 SV=2
260	537	Q64518|AT2A3_MOUSE	156.19	12	12	4455400	10	6	14	Carbamidomethylation; Oxidation (M)	109529	Sarcoplasmic/endoplasmic reticulum calcium ATPase 3 OS=Mus musculus OX=10090 GN=Atp2a3 PE=1 SV=4
272	267	P63276|RS17_MOUSE	155.65	56	56	36088000	6	6	13	Carbamidomethylation	15524	40S ribosomal protein S17 OS=Mus musculus OX=10090 GN=Rps17 PE=1 SV=2
180	344	P01325|INS1_MOUSE	155.23	70	70	15145000	10	4	24	Carbamidomethylation	12160	Insulin-1 OS=Mus musculus OX=10090 GN=Ins1 PE=1 SV=1
288	210	P23198|CBX3_MOUSE	154.52	38	38	36044000	6	4	11	Carbamidomethylation	20855	Chromobox protein homolog 3 OS=Mus musculus OX=10090 GN=Cbx3 PE=1 SV=2
279	115	Q6PFR5|TRA2A_MOUSE	154.31	39	39	23468000	9	8	14	Carbamidomethylation; Deamidation (NQ); Methylation(KR); Phosphorylation (STY)	32316	Transformer-2 protein homolog alpha OS=Mus musculus OX=10090 GN=Tra2a PE=1 SV=1
238	1998	Q6NSW3|SPKAP_MOUSE	154.18	12	12	3745100	12	12	14	Carbamidomethylation	185093	A-kinase anchor protein SPHKAP OS=Mus musculus OX=10090 GN=Sphkap PE=1 SV=2
208	34	Q91ZW3|SMCA5_MOUSE	154.17	20	20	16012000	15	15	21	Carbamidomethylation	121627	SWI/SNF-related matrix-associated actin-dependent regulator of chromatin subfamily A member 5 OS=Mus musculus OX=10090 GN=Smarca5 PE=1 SV=1
124	91	P84244|H33_MOUSE	154.06	63	63	26096000	12	1	46	Carbamidomethylation; Acetylation (K); Acetylation (N-term)	15328	Histone H3.3 OS=Mus musculus OX=10090 GN=H3-3b PE=1 SV=2
278	145	Q60668|HNRPD_MOUSE	153.59	36	36	14352000	9	6	12	Carbamidomethylation	38354	Heterogeneous nuclear ribonucleoprotein D0 OS=Mus musculus OX=10090 GN=Hnrnpd PE=1 SV=2
310	751	P62880|GBB2_MOUSE	153.55	47	47	3216800	8	5	12	Carbamidomethylation; Deamidation (NQ); Methylation(KR); Oxidation (HW)	37331	Guanine nucleotide-binding protein G(I)/G(S)/G(T) subunit beta-2 OS=Mus musculus OX=10090 GN=Gnb2 PE=1 SV=3
259	380	P07901|HS90A_MOUSE	153.24	16	16	6067200	12	7	15		84788	Heat shock protein HSP 90-alpha OS=Mus musculus OX=10090 GN=Hsp90aa1 PE=1 SV=4
283	11660	P26231|CTNA1_MOUSE	153.09	19	19	4529100	10	10	12	Carbamidomethylation	100106	Catenin alpha-1 OS=Mus musculus OX=10090 GN=Ctnna1 PE=1 SV=1
264	490	P01757|HVM13_MOUSE	153.08	29	29	323330	7	2	14	Carbamidomethylation	13025	Ig heavy chain V region J558 OS=Mus musculus OX=10090 PE=1 SV=1
264	489	P01756|HVM12_MOUSE	153.08	29	29	323330	7	2	14	Carbamidomethylation	12983	Ig heavy chain V region MOPC 104E OS=Mus musculus OX=10090 PE=1 SV=1
242	10350	Q9R1Q8|TAGL3_MOUSE	153.02	62	62	27874000	13	13	15	Carbamidomethylation; Acetylation (N-term)	22471	Transgelin-3 OS=Mus musculus OX=10090 GN=Tagln3 PE=1 SV=1
190	102	Q9Z331|K2C6B_MOUSE	152.89	20	20	10920000	12	2	26	Carbamidomethylation; Methylation(KR)	60322	Keratin type II cytoskeletal 6B OS=Mus musculus OX=10090 GN=Krt6b PE=1 SV=3
190	70	P50446|K2C6A_MOUSE	152.89	16	16	10920000	11	1	25	Carbamidomethylation; Methylation(KR)	59335	Keratin type II cytoskeletal 6A OS=Mus musculus OX=10090 GN=Krt6a PE=1 SV=3
290	107	Q3TTY5|K22E_MOUSE	152.51	17	17	32888000	12	6	17	Carbamidomethylation	70923	Keratin type II cytoskeletal 2 epidermal OS=Mus musculus OX=10090 GN=Krt2 PE=1 SV=1
383	9988	Q9Z0P5|TWF2_MOUSE	152.34	25	25	5763600	8	5	10	Carbamidomethylation	39471	Twinfilin-2 OS=Mus musculus OX=10090 GN=Twf2 PE=1 SV=1
265	110	Q91ZP9|NECA2_MOUSE	152.3	39	39	12405000	13	13	15	Carbamidomethylation	43441	N-terminal EF-hand calcium-binding protein 2 OS=Mus musculus OX=10090 GN=Necab2 PE=1 SV=1
363	382	P17225|PTBP1_MOUSE	152.17	24	24	9370800	7	6	8	Acetylation (N-term)	56478	Polypyrimidine tract-binding protein 1 OS=Mus musculus OX=10090 GN=Ptbp1 PE=1 SV=2
325	395	Q61584|FXR1_MOUSE	152.05	22	22	13186000	9	8	11		76222	Fragile X mental retardation syndrome-related protein 1 OS=Mus musculus OX=10090 GN=Fxr1 PE=1 SV=2
236	182	Q920B9|SP16H_MOUSE	151.74	20	20	20484000	16	16	19	Carbamidomethylation; Acetylation (N-term)	119825	FACT complex subunit SPT16 OS=Mus musculus OX=10090 GN=Supt16h PE=1 SV=2
214	756	Q91YR9|PTGR1_MOUSE	151.53	29	29	15439000	6	6	17	Carbamidomethylation; Deamidation (NQ)	35560	Prostaglandin reductase 1 OS=Mus musculus OX=10090 GN=Ptgr1 PE=1 SV=2
299	6198	Q7TQG1|PKHA6_MOUSE	151.2	14	14	13804000	12	12	13		131427	Pleckstrin homology domain-containing family A member 6 OS=Mus musculus OX=10090 GN=Plekha6 PE=1 SV=1
139	169	P62983|RS27A_MOUSE	150.66	52	52	188720000	10	10	29	Carbamidomethylation	17951	Ubiquitin-40S ribosomal protein S27a OS=Mus musculus OX=10090 GN=Rps27a PE=1 SV=2
213	9933	Q8R326|PSPC1_MOUSE	150.26	29	29	24546000	13	12	17		58758	Paraspeckle component 1 OS=Mus musculus OX=10090 GN=Pspc1 PE=1 SV=1
430	9907	Q9DBG6|RPN2_MOUSE	150.14	15	15	10699000	7	7	8		69063	Dolichyl-diphosphooligosaccharide--protein glycosyltransferase subunit 2 OS=Mus musculus OX=10090 GN=Rpn2 PE=1 SV=1
239	5943	P25206|MCM3_MOUSE	149.65	24	24	12126000	11	11	15	Carbamidomethylation; Acetylation (N-term); Deamidation (NQ)	91546	DNA replication licensing factor MCM3 OS=Mus musculus OX=10090 GN=Mcm3 PE=1 SV=2
300	27	O88508|DNM3A_MOUSE	149.09	20	20	9473000	12	12	14	Carbamidomethylation	101672	DNA (cytosine-5)-methyltransferase 3A OS=Mus musculus OX=10090 GN=Dnmt3a PE=1 SV=2
215	318	P62717|RL18A_MOUSE	149	39	39	51769000	9	9	17	Carbamidomethylation	20732	60S ribosomal protein L18a OS=Mus musculus OX=10090 GN=Rpl18a PE=1 SV=1
230	266	P62889|RL30_MOUSE	148.6	53	53	73521000	5	5	14	Carbamidomethylation; Deamidation (NQ)	12784	60S ribosomal protein L30 OS=Mus musculus OX=10090 GN=Rpl30 PE=1 SV=2
405	335	B2RQC6|PYR1_MOUSE	148.46	7	7	9476100	12	12	12	Carbamidomethylation	243236	CAD protein OS=Mus musculus OX=10090 GN=Cad PE=1 SV=1
387	781	P63037|DNJA1_MOUSE	148	26	26	8897600	6	6	8	Carbamidomethylation; Acetylation (N-term)	44868	DnaJ homolog subfamily A member 1 OS=Mus musculus OX=10090 GN=Dnaja1 PE=1 SV=1
293	2974	E9Q5C9|NOLC1_MOUSE	147.46	21	21	11995000	9	9	12		73698	Nucleolar and coiled-body phosphoprotein 1 OS=Mus musculus OX=10090 GN=Nolc1 PE=1 SV=1
305	277	Q7TMK9|HNRPQ_MOUSE	147.4	23	23	4925600	9	6	12	Carbamidomethylation	69633	Heterogeneous nuclear ribonucleoprotein Q OS=Mus musculus OX=10090 GN=Syncrip PE=1 SV=2
349	330	Q8BJ05|ZC3HE_MOUSE	146.7	18	18	5272000	10	10	10	Carbamidomethylation	82409	Zinc finger CCCH domain-containing protein 14 OS=Mus musculus OX=10090 GN=Zc3h14 PE=1 SV=1
249	163	Q9CPR4|RL17_MOUSE	146.69	45	45	48328000	10	10	16	Carbamidomethylation	21423	60S ribosomal protein L17 OS=Mus musculus OX=10090 GN=Rpl17 PE=1 SV=3
261	101	P47963|RL13_MOUSE	146.23	40	40	78580000	10	10	15		24305	60S ribosomal protein L13 OS=Mus musculus OX=10090 GN=Rpl13 PE=1 SV=3
252	689	Q8K310|MATR3_MOUSE	146.18	20	20	18105000	12	12	19	Carbamidomethylation; Deamidation (NQ)	94630	Matrin-3 OS=Mus musculus OX=10090 GN=Matr3 PE=1 SV=1
222	5214	P18872|GNAO_MOUSE	146.03	32	32	16156000	10	8	16	Carbamidomethylation	40085	Guanine nucleotide-binding protein G(o) subunit alpha OS=Mus musculus OX=10090 GN=Gnao1 PE=1 SV=3
291	1375	Q8VHX6|FLNC_MOUSE	146.03	6	6	4682600	12	5	15	Carbamidomethylation; Acetylation (N-term)	291117	Filamin-C OS=Mus musculus OX=10090 GN=Flnc PE=1 SV=3
408	216	Q6P4T2|U520_MOUSE	145.87	7	7	4381000	10	10	10	Carbamidomethylation	244544	U5 small nuclear ribonucleoprotein 200 kDa helicase OS=Mus musculus OX=10090 GN=Snrnp200 PE=1 SV=1
423	599	Q61937|NPM_MOUSE	145.35	34	34	55860000	9	9	11	Deamidation (NQ)	32560	Nucleophosmin OS=Mus musculus OX=10090 GN=Npm1 PE=1 SV=1
337	9905	Q9CQ62|DECR_MOUSE	143.91	34	34	18633000	7	7	11	Carbamidomethylation	36214	2 4-dienoyl-CoA reductase [(3E)-enoyl-CoA-producing] mitochondrial OS=Mus musculus OX=10090 GN=Decr1 PE=1 SV=1
251	224	P04104|K2C1_MOUSE	143.86	21	21	63076000	10	6	16	Carbamidomethylation; Acetylation (K); Deamidation (NQ)	65606	Keratin type II cytoskeletal 1 OS=Mus musculus OX=10090 GN=Krt1 PE=1 SV=4
309	9904	Q91XU0|WRIP1_MOUSE	143.39	20	20	21077000	11	11	13	Carbamidomethylation; Deamidation (NQ)	71794	ATPase WRNIP1 OS=Mus musculus OX=10090 GN=Wrnip1 PE=1 SV=2
171	185	Q6ZWV3|RL10_MOUSE	143.3	41	41	74983000	11	11	24	Carbamidomethylation; Deamidation (NQ); Oxidation (HW)	24604	60S ribosomal protein L10 OS=Mus musculus OX=10090 GN=Rpl10 PE=1 SV=3
237	165	O55128|SAP18_MOUSE	143.29	78	78	38507000	11	11	19	Carbamidomethylation	17595	Histone deacetylase complex subunit SAP18 OS=Mus musculus OX=10090 GN=Sap18 PE=1 SV=1
202	180	Q8BGZ7|K2C75_MOUSE	143.25	14	14	0	9	1	22	Carbamidomethylation; Methylation(KR)	59741	Keratin type II cytoskeletal 75 OS=Mus musculus OX=10090 GN=Krt75 PE=1 SV=1
231	9915	P62874|GBB1_MOUSE	142.95	46	46	11265000	9	6	15	Carbamidomethylation; Methylation(KR); Oxidation (HW)	37377	Guanine nucleotide-binding protein G(I)/G(S)/G(T) subunit beta-1 OS=Mus musculus OX=10090 GN=Gnb1 PE=1 SV=3
381	9913	Q9Z1G4|VPP1_MOUSE	142.86	15	15	58384000	8	8	8	Carbamidomethylation; Methylation(KR); Oxidation (HW)	96467	V-type proton ATPase 116 kDa subunit a1 OS=Mus musculus OX=10090 GN=Atp6v0a1 PE=1 SV=3
277	3165	P15116|CADH2_MOUSE	142.81	21	21	49219000	10	10	15		99796	Cadherin-2 OS=Mus musculus OX=10090 GN=Cdh2 PE=1 SV=2
371	1487	Q4VAC9|PKHG3_MOUSE	142.77	8	8	4500900	6	6	8	Carbamidomethylation	148519	Pleckstrin homology domain-containing family G member 3 OS=Mus musculus OX=10090 GN=Plekhg3 PE=1 SV=2
421	98	P17751|TPIS_MOUSE	142.7	27	27	7521800	5	5	6	Carbamidomethylation	26713	Triosephosphate isomerase OS=Mus musculus OX=10090 GN=Tpi1 PE=1 SV=5
353	614	Q9DCN2|NB5R3_MOUSE	142.62	30	30	14977000	7	7	12	Deamidation (NQ)	34128	NADH-cytochrome b5 reductase 3 OS=Mus musculus OX=10090 GN=Cyb5r3 PE=1 SV=3
314	190	tr|Q62029|Q62029_MOUSE	142.61	13	13	339730	8	1	11	Carbamidomethylation; Methylation(KR); Phosphorylation (STY)	69061	Polyadenylate-binding protein OS=Mus musculus OX=10090 GN=Pabpc2 PE=1 SV=1
376	3063	Q9WVR4|FXR2_MOUSE	142.45	23	23	2030800	8	6	9	Carbamidomethylation	73743	Fragile X mental retardation syndrome-related protein 2 OS=Mus musculus OX=10090 GN=Fxr2 PE=1 SV=1
323	958	P38647|GRP75_MOUSE	142.39	21	21	676800	9	9	11	Carbamidomethylation; Deamidation (NQ)	73461	Stress-70 protein mitochondrial OS=Mus musculus OX=10090 GN=Hspa9 PE=1 SV=3
274	248	Q9ESZ8|GTF2I_MOUSE	142.36	21	21	30369000	15	15	18	Carbamidomethylation	112265	General transcription factor II-I OS=Mus musculus OX=10090 GN=Gtf2i PE=1 SV=3
273	1343	Q91ZU6|DYST_MOUSE	142.29	3	3	3855500	13	11	14		834234	Dystonin OS=Mus musculus OX=10090 GN=Dst PE=1 SV=2
340	1417	Q6DFV3|RHG21_MOUSE	142.2	10	10	5040200	14	14	14	Carbamidomethylation	215741	Rho GTPase-activating protein 21 OS=Mus musculus OX=10090 GN=Arhgap21 PE=1 SV=1
372	371	O35295|PURB_MOUSE	141.75	34	34	4797800	5	5	7		33901	Transcriptional activator protein Pur-beta OS=Mus musculus OX=10090 GN=Purb PE=1 SV=3
235	26	Q64511|TOP2B_MOUSE	141.66	6	6	1620400	10	3	16	Carbamidomethylation	181908	DNA topoisomerase 2-beta OS=Mus musculus OX=10090 GN=Top2b PE=1 SV=2
245	688	Q8CG76|ARK72_MOUSE	141.5	38	38	84147000	9	9	15	Carbamidomethylation	40612	Aflatoxin B1 aldehyde reductase member 2 OS=Mus musculus OX=10090 GN=Akr7a2 PE=1 SV=3
403	362	P62751|RL23A_MOUSE	141.43	22	22	41016000	5	5	7		17695	60S ribosomal protein L23a OS=Mus musculus OX=10090 GN=Rpl23a PE=1 SV=1
240	8637	O08810|U5S1_MOUSE	140.73	21	21	4136500	14	13	18	Carbamidomethylation	109361	116 kDa U5 small nuclear ribonucleoprotein component OS=Mus musculus OX=10090 GN=Eftud2 PE=1 SV=1
296	1546	Q68FH0|PKP4_MOUSE	140.49	13	13	12984000	12	12	13		131551	Plakophilin-4 OS=Mus musculus OX=10090 GN=Pkp4 PE=1 SV=1
101	92	P84228|H32_MOUSE	139.75	63	63	289250000	12	1	52	Carbamidomethylation; Acetylation (K); Acetylation (N-term)	15388	Histone H3.2 OS=Mus musculus OX=10090 GN=H3c15 PE=1 SV=2
271	372	P70372|ELAV1_MOUSE	139.7	25	25	12330000	7	7	13		36169	ELAV-like protein 1 OS=Mus musculus OX=10090 GN=Elavl1 PE=1 SV=2
258	445	P11679|K2C8_MOUSE	139.31	22	22	7101900	12	7	15		54565	Keratin type II cytoskeletal 8 OS=Mus musculus OX=10090 GN=Krt8 PE=1 SV=4
276	424	P17879|HS71B_MOUSE	139.13	16	16	0	8	3	14		70176	Heat shock 70 kDa protein 1B OS=Mus musculus OX=10090 GN=Hspa1b PE=1 SV=3
276	430	Q61696|HS71A_MOUSE	139.13	16	16	0	8	3	14		70079	Heat shock 70 kDa protein 1A OS=Mus musculus OX=10090 GN=Hspa1a PE=1 SV=2
342	8328	Q9QZQ1|AFAD_MOUSE	137.8	11	11	4543900	13	13	13	Carbamidomethylation	206497	Afadin OS=Mus musculus OX=10090 GN=Afdn PE=1 SV=3
329	9891	Q9DBC7|KAP0_MOUSE	137.55	27	27	17198000	7	7	11	Carbamidomethylation	43185	cAMP-dependent protein kinase type I-alpha regulatory subunit OS=Mus musculus OX=10090 GN=Prkar1a PE=1 SV=3
321	24	Q9Z277|BAZ1B_MOUSE	137.47	10	10	7072900	9	9	12	Carbamidomethylation	170650	Tyrosine-protein kinase BAZ1B OS=Mus musculus OX=10090 GN=Baz1b PE=1 SV=2
362	1044	Q8BMS1|ECHA_MOUSE	137.43	21	21	2340900	9	9	10	Carbamidomethylation	82670	Trifunctional enzyme subunit alpha mitochondrial OS=Mus musculus OX=10090 GN=Hadha PE=1 SV=1
357	242	Q9DC23|DJC10_MOUSE	136.93	16	16	5831500	9	9	10	Carbamidomethylation	90583	DnaJ homolog subfamily C member 10 OS=Mus musculus OX=10090 GN=Dnajc10 PE=1 SV=2
411	324	Q08943|SSRP1_MOUSE	136.33	17	17	15904000	10	10	11	Carbamidomethylation; Acetylation (N-term)	80860	FACT complex subunit SSRP1 OS=Mus musculus OX=10090 GN=Ssrp1 PE=1 SV=2
427	409	P60843|IF4A1_MOUSE	135.27	17	17	8098700	6	3	6		46154	Eukaryotic initiation factor 4A-I OS=Mus musculus OX=10090 GN=Eif4a1 PE=1 SV=1
427	404	P10630|IF4A2_MOUSE	135.27	16	16	8098700	6	3	6		46402	Eukaryotic initiation factor 4A-II OS=Mus musculus OX=10090 GN=Eif4a2 PE=1 SV=2
334	9897	Q8BMK4|CKAP4_MOUSE	135.24	23	23	6812600	9	9	11		63692	Cytoskeleton-associated protein 4 OS=Mus musculus OX=10090 GN=Ckap4 PE=1 SV=2
331	10451	Q8CBY8|DCTN4_MOUSE	134.93	22	22	9688100	6	6	10	Carbamidomethylation; Acetylation (N-term)	53057	Dynactin subunit 4 OS=Mus musculus OX=10090 GN=Dctn4 PE=1 SV=1
285	260	P14131|RS16_MOUSE	134.85	41	41	163190000	9	9	13		16445	40S ribosomal protein S16 OS=Mus musculus OX=10090 GN=Rps16 PE=1 SV=4
365	486	Q62186|SSRD_MOUSE	134.71	37	37	34363000	6	6	10		18937	Translocon-associated protein subunit delta OS=Mus musculus OX=10090 GN=Ssr4 PE=1 SV=1
267	435	Q8VEM8|MPCP_MOUSE	134.59	37	37	23043000	11	11	15	Carbamidomethylation; Deamidation (NQ)	39632	Phosphate carrier protein mitochondrial OS=Mus musculus OX=10090 GN=Slc25a3 PE=1 SV=1
338	297	P60335|PCBP1_MOUSE	134.52	33	33	15681000	7	7	10	Carbamidomethylation	37498	Poly(rC)-binding protein 1 OS=Mus musculus OX=10090 GN=Pcbp1 PE=1 SV=1
262	9944	P84091|AP2M1_MOUSE	134.32	26	26	12699000	10	10	16	Carbamidomethylation; Deamidation (NQ)	49655	AP-2 complex subunit mu OS=Mus musculus OX=10090 GN=Ap2m1 PE=1 SV=1
373	848	P50516|VATA_MOUSE	134.26	18	18	7805600	8	8	11	Carbamidomethylation	68326	V-type proton ATPase catalytic subunit A OS=Mus musculus OX=10090 GN=Atp6v1a PE=1 SV=2
268	281	P27773|PDIA3_MOUSE	134.13	20	20	7984100	8	8	14		56678	Protein disulfide-isomerase A3 OS=Mus musculus OX=10090 GN=Pdia3 PE=1 SV=2
441	937	P26369|U2AF2_MOUSE	133.96	19	19	12891000	6	6	7	Carbamidomethylation	53517	Splicing factor U2AF 65 kDa subunit OS=Mus musculus OX=10090 GN=U2af2 PE=1 SV=3
317	1465	P46062|SIPA1_MOUSE	133.94	17	17	7622000	12	12	12	Carbamidomethylation	112066	Signal-induced proliferation-associated protein 1 OS=Mus musculus OX=10090 GN=Sipa1 PE=1 SV=2
476	9965	O09167|RL21_MOUSE	133.39	29	29	15119000	5	5	7		18562	60S ribosomal protein L21 OS=Mus musculus OX=10090 GN=Rpl21 PE=1 SV=3
367	573	P60867|RS20_MOUSE	132.76	29	29	76757000	5	5	10	Carbamidomethylation	13373	40S ribosomal protein S20 OS=Mus musculus OX=10090 GN=Rps20 PE=1 SV=1
229	269	Q99M28|RNPS1_MOUSE	132.55	26	26	56594000	6	6	14		34208	RNA-binding protein with serine-rich domain 1 OS=Mus musculus OX=10090 GN=Rnps1 PE=1 SV=1
298	166	Q9R0U0|SRS10_MOUSE	132.02	29	29	59477000	10	10	16	Deamidation (NQ)	31301	Serine/arginine-rich splicing factor 10 OS=Mus musculus OX=10090 GN=Srsf10 PE=1 SV=2
368	708	O08553|DPYL2_MOUSE	131.92	22	22	3196600	8	8	8	Carbamidomethylation	62278	Dihydropyrimidinase-related protein 2 OS=Mus musculus OX=10090 GN=Dpysl2 PE=1 SV=2
297	78	P25444|RS2_MOUSE	131.86	49	49	68394000	10	10	14	Carbamidomethylation; Deamidation (NQ)	31231	40S ribosomal protein S2 OS=Mus musculus OX=10090 GN=Rps2 PE=1 SV=3
307	184	Q9D0B0|SRSF9_MOUSE	131.24	36	36	13767000	7	6	12	Carbamidomethylation	25661	Serine/arginine-rich splicing factor 9 OS=Mus musculus OX=10090 GN=Srsf9 PE=1 SV=1
366	3911	Q9WV55|VAPA_MOUSE	131.2	27	27	7065600	5	4	9		27855	Vesicle-associated membrane protein-associated protein A OS=Mus musculus OX=10090 GN=Vapa PE=1 SV=2
294	809	Q9JKF1|IQGA1_MOUSE	131.1	12	12	11181000	13	13	16		188741	Ras GTPase-activating-like protein IQGAP1 OS=Mus musculus OX=10090 GN=Iqgap1 PE=1 SV=2
404	973	Q9QXZ0|MACF1_MOUSE	131.02	3	3	28051000	17	15	18	Carbamidomethylation	831894	Microtubule-actin cross-linking factor 1 OS=Mus musculus OX=10090 GN=Macf1 PE=1 SV=2
431	10035	Q7TS73|RFLA_MOUSE	131.02	46	46	16094000	7	7	8	Carbamidomethylation	22606	Refilin-A OS=Mus musculus OX=10090 GN=Rflna PE=1 SV=1
226	569	P84089|ERH_MOUSE	130.94	39	39	419510000	6	6	17	Carbamidomethylation; Acetylation (N-term); Deamidation (NQ); Oxidation (M)	12259	Enhancer of rudimentary homolog OS=Mus musculus OX=10090 GN=Erh PE=1 SV=1
388	20383	Q925B0|PAWR_MOUSE	130.84	41	41	2296000	6	6	7	Carbamidomethylation	35908	PRKC apoptosis WT1 regulator protein OS=Mus musculus OX=10090 GN=Pawr PE=1 SV=2
382	309	Q9CZM2|RL15_MOUSE	130.45	39	39	34481000	8	8	10		24146	60S ribosomal protein L15 OS=Mus musculus OX=10090 GN=Rpl15 PE=1 SV=4
406	250	Q99KG3|RBM10_MOUSE	130.28	11	11	4067600	8	7	9	Carbamidomethylation	103494	RNA-binding protein 10 OS=Mus musculus OX=10090 GN=Rbm10 PE=1 SV=1
513	396	P09535|IGF2_MOUSE	130.13	36	36	25750000	4	4	5	Carbamidomethylation	20030	Insulin-like growth factor II OS=Mus musculus OX=10090 GN=Igf2 PE=1 SV=1
410	525	Q61768|KINH_MOUSE	130.01	13	13	5015600	10	10	10	Carbamidomethylation	109551	Kinesin-1 heavy chain OS=Mus musculus OX=10090 GN=Kif5b PE=1 SV=3
438	553	P01664|KV3AC_MOUSE	129.88	42	42	2346500	5	2	8		11964	Ig kappa chain V-III region CBPC 101 OS=Mus musculus OX=10090 PE=1 SV=1
399	327	Q60972|RBBP4_MOUSE	129.69	24	24	1471500	6	3	7	Carbamidomethylation	47656	Histone-binding protein RBBP4 OS=Mus musculus OX=10090 GN=Rbbp4 PE=1 SV=5
449	739	Q9D7S7|RL22L_MOUSE	129.68	39	39	32492000	3	3	6		14467	60S ribosomal protein L22-like 1 OS=Mus musculus OX=10090 GN=Rpl22l1 PE=1 SV=1
361	788	P61514|RL37A_MOUSE	129.67	42	42	28209000	4	4	11	Carbamidomethylation; Deamidation (NQ)	10275	60S ribosomal protein L37a OS=Mus musculus OX=10090 GN=Rpl37a PE=1 SV=2
320	367	Q6P5D8|SMHD1_MOUSE	129.17	9	9	7412900	12	12	14	Carbamidomethylation	225646	Structural maintenance of chromosomes flexible hinge domain-containing protein 1 OS=Mus musculus OX=10090 GN=Smchd1 PE=1 SV=2
493	911	Q99JY9|ARP3_MOUSE	128.98	23	23	11524000	6	6	6	Carbamidomethylation	47357	Actin-related protein 3 OS=Mus musculus OX=10090 GN=Actr3 PE=1 SV=3
351	6724	Q8CAQ8|MIC60_MOUSE	128.82	10	10	5018500	6	6	10		83900	MICOS complex subunit Mic60 OS=Mus musculus OX=10090 GN=Immt PE=1 SV=1
425	9963	P09411|PGK1_MOUSE	128.74	35	35	12627000	10	10	10	Carbamidomethylation	44550	Phosphoglycerate kinase 1 OS=Mus musculus OX=10090 GN=Pgk1 PE=1 SV=4
378	308	tr|Q3UJB0|Q3UJB0_MOUSE	128.62	14	14	5192400	9	9	10		98199	Splicing factor 3b subunit 2 OS=Mus musculus OX=10090 GN=Sf3b2 PE=1 SV=1
401	562	P62849|RS24_MOUSE	128.6	21	21	34791000	4	4	8	Oxidation (M)	15423	40S ribosomal protein S24 OS=Mus musculus OX=10090 GN=Rps24 PE=1 SV=1
330	15	Q8VDD9|PHIP_MOUSE	128.23	6	6	2241200	8	8	11	Carbamidomethylation	206725	PH-interacting protein OS=Mus musculus OX=10090 GN=Phip PE=1 SV=2
458	9909	P46660|AINX_MOUSE	128.09	10	10	1617000	4	4	5		55383	Alpha-internexin OS=Mus musculus OX=10090 GN=Ina PE=1 SV=3
335	575	P62827|RAN_MOUSE	127.3	38	38	16042000	7	7	9	Carbamidomethylation	24423	GTP-binding nuclear protein Ran OS=Mus musculus OX=10090 GN=Ran PE=1 SV=3
400	274	P62267|RS23_MOUSE	126.84	45	45	30065000	6	6	8	Carbamidomethylation	15808	40S ribosomal protein S23 OS=Mus musculus OX=10090 GN=Rps23 PE=1 SV=3
359	393	P53026|RL10A_MOUSE	126.66	21	21	34657000	6	6	9		24916	60S ribosomal protein L10a OS=Mus musculus OX=10090 GN=Rpl10a PE=1 SV=3
454	4693	P25976|UBF1_MOUSE	126.65	14	14	19917000	8	8	9	Carbamidomethylation	89509	Nucleolar transcription factor 1 OS=Mus musculus OX=10090 GN=Ubtf PE=1 SV=1
246	305	P61255|RL26_MOUSE	126.56	48	48	59702000	11	11	16	Deamidation (NQ)	17258	60S ribosomal protein L26 OS=Mus musculus OX=10090 GN=Rpl26 PE=1 SV=1
395	588	P35922|FMR1_MOUSE	126.54	11	11	2030400	6	4	7	Acetylation (N-term)	68989	Synaptic functional regulator FMR1 OS=Mus musculus OX=10090 GN=Fmr1 PE=1 SV=1
385	16	Q3U1J4|DDB1_MOUSE	125.71	11	11	6328000	8	8	9	Carbamidomethylation	126853	DNA damage-binding protein 1 OS=Mus musculus OX=10090 GN=Ddb1 PE=1 SV=2
579	454	P62315|SMD1_MOUSE	125.29	37	37	19457000	3	3	4		13282	Small nuclear ribonucleoprotein Sm D1 OS=Mus musculus OX=10090 GN=Snrpd1 PE=1 SV=1
292	71	P62960|YBOX1_MOUSE	125.22	52	52	21416000	9	8	17		35730	Y-box-binding protein 1 OS=Mus musculus OX=10090 GN=Ybx1 PE=1 SV=3
356	356	P09602|HMGN2_MOUSE	125.05	51	51	136630000	6	6	11	Deamidation (NQ)	9423	Non-histone chromosomal protein HMG-17 OS=Mus musculus OX=10090 GN=Hmgn2 PE=1 SV=2
224	310	tr|A0A2R8VHP3|A0A2R8VHP3_MOUSE	124.04	10	10	8233400	5	2	16	Methylation(KR)	57920	Predicted pseudogene 5478 OS=Mus musculus OX=10090 GN=Gm5478 PE=1 SV=1
350	124	Q61686|CBX5_MOUSE	123.9	59	59	25803000	9	8	13	Carbamidomethylation	22186	Chromobox protein homolog 5 OS=Mus musculus OX=10090 GN=Cbx5 PE=1 SV=1
374	226	Q8BGD9|IF4B_MOUSE	123.51	28	28	18540000	9	9	11		68840	Eukaryotic translation initiation factor 4B OS=Mus musculus OX=10090 GN=Eif4b PE=1 SV=1
495	999	Q5SUF2|LC7L3_MOUSE	123.49	20	20	5545700	5	5	6	Carbamidomethylation; Acetylation (N-term)	51450	Luc7-like protein 3 OS=Mus musculus OX=10090 GN=Luc7l3 PE=1 SV=1
319	12105	Q8CGB3|UACA_MOUSE	123.42	10	10	7457000	12	12	13	Carbamidomethylation	160812	Uveal autoantigen with coiled-coil domains and ankyrin repeats OS=Mus musculus OX=10090 GN=Uaca PE=1 SV=2
429	9927	P97855|G3BP1_MOUSE	123.35	18	18	16055000	5	5	8	Phosphorylation (STY)	51829	Ras GTPase-activating protein-binding protein 1 OS=Mus musculus OX=10090 GN=G3bp1 PE=1 SV=1
360	9952	Q9JJI8|RL38_MOUSE	123.32	56	56	36875000	6	6	11		8204	60S ribosomal protein L38 OS=Mus musculus OX=10090 GN=Rpl38 PE=1 SV=3
369	194	P12970|RL7A_MOUSE	123.12	21	21	48213000	5	5	8		29977	60S ribosomal protein L7a OS=Mus musculus OX=10090 GN=Rpl7a PE=1 SV=2
284	350	P18760|COF1_MOUSE	123.1	60	60	19743000	6	6	12	Carbamidomethylation; Acetylation (N-term)	18560	Cofilin-1 OS=Mus musculus OX=10090 GN=Cfl1 PE=1 SV=3
531	3937	tr|A0A494B9C2|A0A494B9C2_MOUSE	123.04	32	32	2771400	5	5	5	Carbamidomethylation	24170	RIKEN cDNA B830017H08 gene OS=Mus musculus OX=10090 GN=B830017H08Rik PE=4 SV=1
336	585	P11983|TCPA_MOUSE	122.96	17	17	2100800	7	6	10	Acetylation (N-term); Deamidation (NQ)	60449	T-complex protein 1 subunit alpha OS=Mus musculus OX=10090 GN=Tcp1 PE=1 SV=3
322	246	Q6R0H7|GNAS1_MOUSE	122.64	8	8	7108000	6	5	10		121505	Guanine nucleotide-binding protein G(s) subunit alpha isoforms XLas OS=Mus musculus OX=10090 GN=Gnas PE=1 SV=1
580	1040	P62320|SMD3_MOUSE	122.18	33	33	10234000	4	4	4	Carbamidomethylation	13916	Small nuclear ribonucleoprotein Sm D3 OS=Mus musculus OX=10090 GN=Snrpd3 PE=1 SV=1
318	203	Q3UV17|K22O_MOUSE	122.07	15	15	46751000	10	4	16	Carbamidomethylation	62845	Keratin type II cytoskeletal 2 oral OS=Mus musculus OX=10090 GN=Krt76 PE=1 SV=1
343	479	Q9CX86|ROA0_MOUSE	121.93	21	21	8227900	7	5	12		30530	Heterogeneous nuclear ribonucleoprotein A0 OS=Mus musculus OX=10090 GN=Hnrnpa0 PE=1 SV=1
377	7914	Q8BFR5|EFTU_MOUSE	121.64	26	26	6612700	9	9	11	Carbamidomethylation	49508	Elongation factor Tu mitochondrial OS=Mus musculus OX=10090 GN=Tufm PE=1 SV=1
303	170	Q9WV02|RBMX_MOUSE	121.21	19	19		8	0	12		42301	RNA-binding motif protein X chromosome OS=Mus musculus OX=10090 GN=Rbmx PE=1 SV=1
379	645	Q9WV92|E41L3_MOUSE	120.88	8	8	3126800	5	5	8		103338	Band 4.1-like protein 3 OS=Mus musculus OX=10090 GN=Epb41l3 PE=1 SV=1
341	1499	Q9JHU4|DYHC1_MOUSE	119.86	2	2	816630	8	8	8		532050	Cytoplasmic dynein 1 heavy chain 1 OS=Mus musculus OX=10090 GN=Dync1h1 PE=1 SV=2
316	279	Q6IFZ6|K2C1B_MOUSE	119.57	18	18	4981100	10	4	14	Deamidation (NQ)	61359	Keratin type II cytoskeletal 1b OS=Mus musculus OX=10090 GN=Krt77 PE=1 SV=1
256	458	Q8C0C7|SYFA_MOUSE	119.49	21	21	18277000	8	8	16	Acetylation (N-term); Deamidation (NQ)	57599	Phenylalanine--tRNA ligase alpha subunit OS=Mus musculus OX=10090 GN=Farsa PE=1 SV=1
280	136	tr|A0A2I3BRL8|A0A2I3BRL8_MOUSE	119.45	21	21	357530	8	1	13		42179	Predicted gene 7324 OS=Mus musculus OX=10090 GN=Gm7324 PE=4 SV=1
280	135	Q91VM5|RMXL1_MOUSE	119.45	21	21	357530	8	1	13		42162	RNA binding motif protein X-linked-like-1 OS=Mus musculus OX=10090 GN=Rbmxl1 PE=2 SV=1
398	271	P14115|RL27A_MOUSE	119.19	34	34	24562000	6	6	7	Carbamidomethylation	16605	60S ribosomal protein L27a OS=Mus musculus OX=10090 GN=Rpl27a PE=1 SV=5
543	610	Q9D1D4|TMEDA_MOUSE	119	22	22	12912000	4	4	4		24911	Transmembrane emp24 domain-containing protein 10 OS=Mus musculus OX=10090 GN=Tmed10 PE=1 SV=1
533	387	Q8VDM6|HNRL1_MOUSE	118.81	8	8	4541100	6	6	6		96002	Heterogeneous nuclear ribonucleoprotein U-like protein 1 OS=Mus musculus OX=10090 GN=Hnrnpul1 PE=1 SV=1
313	470	P67984|RL22_MOUSE	118.35	41	41	28846000	5	5	11	Carbamidomethylation; Oxidation (M)	14759	60S ribosomal protein L22 OS=Mus musculus OX=10090 GN=Rpl22 PE=1 SV=2
384	10305	Q60598|SRC8_MOUSE	118.34	11	11	7256600	6	6	8		61250	Src substrate cortactin OS=Mus musculus OX=10090 GN=Cttn PE=1 SV=2
503	276	P84099|RL19_MOUSE	118.28	18	18	23898000	4	4	5		23466	60S ribosomal protein L19 OS=Mus musculus OX=10090 GN=Rpl19 PE=1 SV=1
445	9478	P47758|SRPRB_MOUSE	118.25	24	24	4239900	6	6	7	Carbamidomethylation	29579	Signal recognition particle receptor subunit beta OS=Mus musculus OX=10090 GN=Srprb PE=1 SV=1
344	507	P16627|HS71L_MOUSE	117.69	11	11	0	6	1	10		70637	Heat shock 70 kDa protein 1-like OS=Mus musculus OX=10090 GN=Hspa1l PE=1 SV=4
352	400	P17918|PCNA_MOUSE	116.95	41	41	10733000	6	6	13	Carbamidomethylation	28785	Proliferating cell nuclear antigen OS=Mus musculus OX=10090 GN=Pcna PE=1 SV=2
440	9903	O35129|PHB2_MOUSE	116.57	25	25	4674000	5	5	6	Deamidation (NQ)	33296	Prohibitin-2 OS=Mus musculus OX=10090 GN=Phb2 PE=1 SV=1
418	278	Q6IFZ9|K2C74_MOUSE	116.56	12	12	2649200	6	2	8		54747	Keratin type II cytoskeletal 74 OS=Mus musculus OX=10090 GN=Krt74 PE=3 SV=1
418	306	Q9R0H5|K2C71_MOUSE	116.56	10	10	0	5	1	7		57383	Keratin type II cytoskeletal 71 OS=Mus musculus OX=10090 GN=Krt71 PE=1 SV=1
474	7008	Q6Y7W8|GGYF2_MOUSE	116.35	7	7	4083600	6	6	6		149192	GRB10-interacting GYF protein 2 OS=Mus musculus OX=10090 GN=Gigyf2 PE=1 SV=2
585	742	Q62093|SRSF2_MOUSE	116.21	18	18	13543000	3	3	4	Acetylation (N-term)	25476	Serine/arginine-rich splicing factor 2 OS=Mus musculus OX=10090 GN=Srsf2 PE=1 SV=4
390	290	Q5F2F2|ABH15_MOUSE	115.78	24	24	8209100	7	7	8	Carbamidomethylation	51152	Protein ABHD15 OS=Mus musculus OX=10090 GN=Abhd15 PE=1 SV=1
348	2470	Q8R429|AT2A1_MOUSE	115.48	7	7	1265400	7	1	10	Carbamidomethylation	109425	Sarcoplasmic/endoplasmic reticulum calcium ATPase 1 OS=Mus musculus OX=10090 GN=Atp2a1 PE=1 SV=1
463	265	Q3V3R1|C1TM_MOUSE	114.78	5	5	334110	4	4	5		105729	Monofunctional C1-tetrahydrofolate synthase mitochondrial OS=Mus musculus OX=10090 GN=Mthfd1l PE=1 SV=2
312	657	O89086|RBM3_MOUSE	114.7	56	56	31280000	5	5	12	Deamidation (NQ)	16605	RNA-binding protein 3 OS=Mus musculus OX=10090 GN=Rbm3 PE=1 SV=1
328	65	Q91VJ4|STK38_MOUSE	114.48	27	27	17183000	8	8	11	Carbamidomethylation; Acetylation (N-term)	54174	Serine/threonine-protein kinase 38 OS=Mus musculus OX=10090 GN=Stk38 PE=1 SV=1
275	9912	O35417|PDYN_MOUSE	114.42	49	49	49303000	12	12	17	Carbamidomethylation; Deamidation (NQ)	28055	Proenkephalin-B OS=Mus musculus OX=10090 GN=Pdyn PE=2 SV=1
447	934	P68040|RACK1_MOUSE	114.3	18	18	9440700	4	4	6	Carbamidomethylation	35077	Receptor of activated protein C kinase 1 OS=Mus musculus OX=10090 GN=Rack1 PE=1 SV=3
306	1076	Q04750|TOP1_MOUSE	113.93	20	20	17485000	11	11	15	Carbamidomethylation; Acetylation (N-term)	90876	DNA topoisomerase 1 OS=Mus musculus OX=10090 GN=Top1 PE=1 SV=2
339	369	Q9CXW4|RL11_MOUSE	113.77	33	33	30982000	6	6	10	Carbamidomethylation; Acetylation (N-term)	20252	60S ribosomal protein L11 OS=Mus musculus OX=10090 GN=Rpl11 PE=1 SV=4
499	596	Q8BP67|RL24_MOUSE	113.72	29	29	49066000	5	5	6	Carbamidomethylation; Oxidation (M)	17779	60S ribosomal protein L24 OS=Mus musculus OX=10090 GN=Rpl24 PE=1 SV=2
413	687	Q80Y19|RHGBA_MOUSE	113.61	9	9	2570900	7	7	7	Carbamidomethylation	108436	Rho GTPase-activating protein 11A OS=Mus musculus OX=10090 GN=Arhgap11a PE=1 SV=2
347	360	P62245|RS15A_MOUSE	113.54	53	53	56727000	8	8	12	Oxidation (M)	14840	40S ribosomal protein S15a OS=Mus musculus OX=10090 GN=Rps15a PE=1 SV=2
386	331	Q99KP6|PRP19_MOUSE	113.47	21	21	11327000	7	7	8	Carbamidomethylation	55239	Pre-mRNA-processing factor 19 OS=Mus musculus OX=10090 GN=Prpf19 PE=1 SV=1
593	1019	Q9QYH6|MAGD1_MOUSE	113.34	10	10	5691700	6	6	6		85670	Melanoma-associated antigen D1 OS=Mus musculus OX=10090 GN=Maged1 PE=1 SV=1
301	20384	Q99KG5|LSR_MOUSE	113.32	17	17	16118000	8	8	12		66108	Lipolysis-stimulated lipoprotein receptor OS=Mus musculus OX=10090 GN=Lsr PE=1 SV=1
444	10291	Q9D0M5|DYL2_MOUSE	113.27	52	52	4725400	6	5	7	Carbamidomethylation	10350	Dynein light chain 2 cytoplasmic OS=Mus musculus OX=10090 GN=Dynll2 PE=1 SV=1
191	497	tr|B1AR69|B1AR69_MOUSE	113.16	3	3	11289000	6	2	20	Carbamidomethylation; Deamidation (NQ)	223559	Myosin heavy polypeptide 13 skeletal muscle OS=Mus musculus OX=10090 GN=Myh13 PE=1 SV=1
472	6049	P62814|VATB2_MOUSE	113.1	17	17	6012400	6	6	6	Carbamidomethylation	56551	V-type proton ATPase subunit B brain isoform OS=Mus musculus OX=10090 GN=Atp6v1b2 PE=1 SV=1
434	358	Q6ZWU9|RS27_MOUSE	112.74	40	40	7348600	5	3	8	Carbamidomethylation; Deamidation (NQ)	9461	40S ribosomal protein S27 OS=Mus musculus OX=10090 GN=Rps27 PE=1 SV=3
537	765	Q8BVY0|RL1D1_MOUSE	112.06	16	16	1375100	5	5	6	Deamidation (NQ); Phosphorylation (STY)	50421	Ribosomal L1 domain-containing protein 1 OS=Mus musculus OX=10090 GN=Rsl1d1 PE=1 SV=1
443	361	Q8CCS6|PABP2_MOUSE	112.01	44	44	8042300	4	4	6	Carbamidomethylation; Deamidation (NQ)	32297	Polyadenylate-binding protein 2 OS=Mus musculus OX=10090 GN=Pabpn1 PE=1 SV=3
455	1114	Q9ERU9|RBP2_MOUSE	111	3	3	1600500	6	6	6		341122	E3 SUMO-protein ligase RanBP2 OS=Mus musculus OX=10090 GN=Ranbp2 PE=1 SV=2
448	20385	Q02248|CTNB1_MOUSE	110.98	7	7	2077800	4	4	6		85471	Catenin beta-1 OS=Mus musculus OX=10090 GN=Ctnnb1 PE=1 SV=1
324	189	Q6ZWN5|RS9_MOUSE	110.84	34	34	43003000	10	10	13		22591	40S ribosomal protein S9 OS=Mus musculus OX=10090 GN=Rps9 PE=1 SV=3
389	10108	Q64213|SF01_MOUSE	110.68	23	23	6398200	8	8	10	Carbamidomethylation; Acetylation (N-term)	70403	Splicing factor 1 OS=Mus musculus OX=10090 GN=Sf1 PE=1 SV=6
487	282	P62855|RS26_MOUSE	110.59	44	44	29483000	4	4	6	Carbamidomethylation	13015	40S ribosomal protein S26 OS=Mus musculus OX=10090 GN=Rps26 PE=1 SV=3
504	348	tr|A0A0A6YYE7|A0A0A6YYE7_MOUSE	110.52	39	39	3615200	6	3	7	Carbamidomethylation	12689	Immunoglobulin kappa variable 4-57 (Fragment) OS=Mus musculus OX=10090 GN=Igkv4-57 PE=4 SV=2
459	6062	Q9CYN2|SPCS2_MOUSE	110.5	19	19	1783200	4	4	5		24978	Signal peptidase complex subunit 2 OS=Mus musculus OX=10090 GN=Spcs2 PE=1 SV=1
597	9925	Q8BFZ9|ERLN2_MOUSE	109.94	14	14	2681500	4	4	4		37873	Erlin-2 OS=Mus musculus OX=10090 GN=Erlin2 PE=1 SV=1
553	10054	Q6ZQI3|MLEC_MOUSE	109.78	29	29	4257900	6	6	6		32342	Malectin OS=Mus musculus OX=10090 GN=Mlec PE=1 SV=2
518	10086	Q9ESP1|SDF2L_MOUSE	109.54	26	26	6524200	4	4	5	Carbamidomethylation	23648	Stromal cell-derived factor 2-like protein 1 OS=Mus musculus OX=10090 GN=Sdf2l1 PE=1 SV=2
345	209	Q8VED5|K2C79_MOUSE	109.51	11	11	45905000	7	2	12		57552	Keratin type II cytoskeletal 79 OS=Mus musculus OX=10090 GN=Krt79 PE=1 SV=2
370	389	Q91WN1|DNJC9_MOUSE	109.32	35	35	3053400	7	7	8		30059	DnaJ homolog subfamily C member 9 OS=Mus musculus OX=10090 GN=Dnajc9 PE=1 SV=2
295	148	Q6NXH9|K2C73_MOUSE	109.19	14	14	1704400	8	3	17	Carbamidomethylation	58911	Keratin type II cytoskeletal 73 OS=Mus musculus OX=10090 GN=Krt73 PE=1 SV=1
327	211	P14733|LMNB1_MOUSE	109.1	19	19	8319800	10	10	11	Carbamidomethylation	66786	Lamin-B1 OS=Mus musculus OX=10090 GN=Lmnb1 PE=1 SV=3
552	104	Q99LX5|MMTA2_MOUSE	109.06	15	15	4653300	4	4	5		29299	Multiple myeloma tumor-associated protein 2 homolog OS=Mus musculus OX=10090 GN=Mmtag2 PE=2 SV=1
436	789	P32067|LA_MOUSE	108.86	19	19	3935900	7	7	7		47756	Lupus La protein homolog OS=Mus musculus OX=10090 GN=Ssb PE=1 SV=1
364	343	P19253|RL13A_MOUSE	108.67	29	29	32864000	7	7	10	Carbamidomethylation	23464	60S ribosomal protein L13a OS=Mus musculus OX=10090 GN=Rpl13a PE=1 SV=4
375	375	P08113|ENPL_MOUSE	108.66	14	14	12593000	9	9	12	Carbamidomethylation; Deamidation (NQ)	92476	Endoplasmin OS=Mus musculus OX=10090 GN=Hsp90b1 PE=1 SV=2
393	243	Q9Z204|HNRPC_MOUSE	108.61	18	18	35486000	3	3	8	Oxidation (M)	34385	Heterogeneous nuclear ribonucleoproteins C1/C2 OS=Mus musculus OX=10090 GN=Hnrnpc PE=1 SV=1
326	9928	Q8BRV5|K1671_MOUSE	108.48	20	20	16466000	4	4	10	Oxidation (M)	34668	Uncharacterized protein KIAA1671 OS=Mus musculus OX=10090 GN=Kiaa1671 PE=2 SV=1
534	5044	P33174|KIF4_MOUSE	108.43	4	4	408470	4	4	4		139519	Chromosome-associated kinesin KIF4 OS=Mus musculus OX=10090 GN=Kif4 PE=1 SV=3
514	9941	Q60973|RBBP7_MOUSE	108.39	11	11	315410	4	1	5	Carbamidomethylation	47790	Histone-binding protein RBBP7 OS=Mus musculus OX=10090 GN=Rbbp7 PE=1 SV=1
637	10023	Q8R127|SCPDL_MOUSE	108.31	10	10	454900	2	2	3	Carbamidomethylation; Deamidation (NQ)	47129	Saccharopine dehydrogenase-like oxidoreductase OS=Mus musculus OX=10090 GN=Sccpdh PE=1 SV=1
561	578	P99027|RLA2_MOUSE	108.12	60	60	4518300	3	3	5	Deamidation (NQ)	11651	60S acidic ribosomal protein P2 OS=Mus musculus OX=10090 GN=Rplp2 PE=1 SV=3
415	295	P61358|RL27_MOUSE	108.02	49	49	50753000	8	8	9		15798	60S ribosomal protein L27 OS=Mus musculus OX=10090 GN=Rpl27 PE=1 SV=2
355	1278	tr|Q8BQ46|Q8BQ46_MOUSE	108.02	8	8	2110300	4	2	8	Methylation(KR)	58601	TAF15 RNA polymerase II TATA box binding protein (TBP)-associated factor OS=Mus musculus OX=10090 GN=Taf15 PE=1 SV=1
566	2658	P11031|TCP4_MOUSE	107.96	19	19	5599900	3	3	5	Deamidation (NQ)	14427	Activated RNA polymerase II transcriptional coactivator p15 OS=Mus musculus OX=10090 GN=Sub1 PE=1 SV=3
521	9879	Q8CGC7|SYEP_MOUSE	107.94	10	10	4018200	10	10	12	Carbamidomethylation	170078	Bifunctional glutamate/proline--tRNA ligase OS=Mus musculus OX=10090 GN=Eprs1 PE=1 SV=4
466	5898	P97310|MCM2_MOUSE	107.83	8	8	2130900	5	5	5	Carbamidomethylation	102077	DNA replication licensing factor MCM2 OS=Mus musculus OX=10090 GN=Mcm2 PE=1 SV=3
501	2882	Q7TPV4|MBB1A_MOUSE	107.74	3	3	3266900	4	4	5		152036	Myb-binding protein 1A OS=Mus musculus OX=10090 GN=Mybbp1a PE=1 SV=2
490	5507	Q3UPL0|SC31A_MOUSE	107.64	4	4	2511600	3	3	5		133569	Protein transport protein Sec31A OS=Mus musculus OX=10090 GN=Sec31a PE=1 SV=2
450	126	P83917|CBX1_MOUSE	107.63	19	19	4115100	3	2	6		21418	Chromobox protein homolog 1 OS=Mus musculus OX=10090 GN=Cbx1 PE=1 SV=1
315	504	P62852|RS25_MOUSE	107.55	33	33	46489000	6	6	10		13742	40S ribosomal protein S25 OS=Mus musculus OX=10090 GN=Rps25 PE=1 SV=1
480	304	P62259|1433E_MOUSE	107.33	28	28	1748700	6	5	8	Carbamidomethylation; Acetylation (N-term)	29174	14-3-3 protein epsilon OS=Mus musculus OX=10090 GN=Ywhae PE=1 SV=1
391	54	P30415|NKTR_MOUSE	107.31	7	7	1785400	6	6	7	Carbamidomethylation	163449	NK-tumor recognition protein OS=Mus musculus OX=10090 GN=Nktr PE=1 SV=4
510	373	P01670|KV3AI_MOUSE	107.21	54	54	804750	3	1	6	Carbamidomethylation	12039	Ig kappa chain V-III region PC 6684 OS=Mus musculus OX=10090 PE=1 SV=1
409	1427	Q99NB9|SF3B1_MOUSE	107.21	11	11	4861800	8	8	9		145816	Splicing factor 3B subunit 1 OS=Mus musculus OX=10090 GN=Sf3b1 PE=1 SV=1
332	342	P62900|RL31_MOUSE	107.13	40	40	53114000	6	6	13		14463	60S ribosomal protein L31 OS=Mus musculus OX=10090 GN=Rpl31 PE=1 SV=1
489	20386	P12787|COX5A_MOUSE	107.09	38	38	7869700	4	4	7		16101	Cytochrome c oxidase subunit 5A mitochondrial OS=Mus musculus OX=10090 GN=Cox5a PE=1 SV=2
446	355	P42669|PURA_MOUSE	107.03	15	15	10451000	4	4	6		34884	Transcriptional activator protein Pur-alpha OS=Mus musculus OX=10090 GN=Pura PE=1 SV=1
392	307	P35700|PRDX1_MOUSE	107.01	30	30	12304000	7	7	8		22176	Peroxiredoxin-1 OS=Mus musculus OX=10090 GN=Prdx1 PE=1 SV=1
506	699	Q8VE37|RCC1_MOUSE	106.92	26	26	1632500	5	5	6	Carbamidomethylation	44931	Regulator of chromosome condensation OS=Mus musculus OX=10090 GN=Rcc1 PE=1 SV=1
516	9951	Q80WM4|HPLN4_MOUSE	106.66	12	12	330730	3	3	5		42809	Hyaluronan and proteoglycan link protein 4 OS=Mus musculus OX=10090 GN=Hapln4 PE=2 SV=2
428	231	P68254|1433T_MOUSE	106.55	20	20	5972300	5	3	6	Carbamidomethylation	27778	14-3-3 protein theta OS=Mus musculus OX=10090 GN=Ywhaq PE=1 SV=1
464	957	P12382|PFKAL_MOUSE	106.52	9	9	28218000	5	3	5	Carbamidomethylation	85360	ATP-dependent 6-phosphofructokinase liver type OS=Mus musculus OX=10090 GN=Pfkl PE=1 SV=4
547	9935	Q9R1C7|PR40A_MOUSE	106.49	5	5	8240400	4	4	4		108481	Pre-mRNA-processing factor 40 homolog A OS=Mus musculus OX=10090 GN=Prpf40a PE=1 SV=1
419	383	P62301|RS13_MOUSE	106.34	32	32	57971000	7	7	9		17222	40S ribosomal protein S13 OS=Mus musculus OX=10090 GN=Rps13 PE=1 SV=2
509	320	P19157|GSTP1_MOUSE	106.08	30	30	24497000	4	4	6		23609	Glutathione S-transferase P 1 OS=Mus musculus OX=10090 GN=Gstp1 PE=1 SV=2
432	9910	Q9Z1Q9|SYVC_MOUSE	105.88	5	5	673250	5	5	6	Acetylation (N-term)	140215	Valine--tRNA ligase OS=Mus musculus OX=10090 GN=Vars1 PE=1 SV=1
520	284	tr|E9QAP7|E9QAP7_MOUSE	105.75	17	17	57233000	11	11	13	Carbamidomethylation	105306	TATA-box-binding protein-associated factor 4 OS=Mus musculus OX=10090 GN=Taf4 PE=1 SV=1
527	1691	Q9WU40|MAN1_MOUSE	105.61	4	4	996620	3	3	4		100307	Inner nuclear membrane protein Man1 OS=Mus musculus OX=10090 GN=Lemd3 PE=1 SV=2
485	6122	Q6A068|CDC5L_MOUSE	105.11	14	14	1807600	7	7	8	Carbamidomethylation	92190	Cell division cycle 5-like protein OS=Mus musculus OX=10090 GN=Cdc5l PE=1 SV=2
473	130	Q00PI9|HNRL2_MOUSE	104.92	10	10	2999400	6	6	7	Carbamidomethylation; Deamidation (NQ)	84940	Heterogeneous nuclear ribonucleoprotein U-like protein 2 OS=Mus musculus OX=10090 GN=Hnrnpul2 PE=1 SV=2
426	1732	P58252|EF2_MOUSE	104.72	11	11	3672800	7	6	7	Carbamidomethylation	95314	Elongation factor 2 OS=Mus musculus OX=10090 GN=Eef2 PE=1 SV=2
584	883	tr|A0A075B5N9|A0A075B5N9_MOUSE	104.71	30	30	734190	2	1	4		10856	Immunoglobulin kappa variable 3-7 OS=Mus musculus OX=10090 GN=Igkv3-7 PE=4 SV=7
396	114	P97762|RP9_MOUSE	104.63	30	30	14278000	7	7	9	Carbamidomethylation	25262	Retinitis pigmentosa 9 protein homolog OS=Mus musculus OX=10090 GN=rp9 PE=1 SV=1
519	443	P61327|MGN_MOUSE	104.44	25	25	43905000	3	3	5		17164	Protein mago nashi homolog OS=Mus musculus OX=10090 GN=Magoh PE=2 SV=1
519	442	Q9CQL1|MGN2_MOUSE	104.44	25	25	43905000	3	3	5		17092	Protein mago nashi homolog 2 OS=Mus musculus OX=10090 GN=Magohb PE=2 SV=1
416	406	tr|Q8VHM5|Q8VHM5_MOUSE	104.31	12	12	1588000	6	3	8	Carbamidomethylation	70888	Heterogeneous nuclear ribonucleoprotein R OS=Mus musculus OX=10090 GN=Hnrnpr PE=1 SV=1
624	449	Q6DVA0|LEMD2_MOUSE	104.27	13	13	0	3	3	3		57507	LEM domain-containing protein 2 OS=Mus musculus OX=10090 GN=Lemd2 PE=1 SV=1
554	9726	O88342|WDR1_MOUSE	103.95	10	10	3094300	4	4	4	Carbamidomethylation	66407	WD repeat-containing protein 1 OS=Mus musculus OX=10090 GN=Wdr1 PE=1 SV=3
540	9932	Q5SVL6|RPGP2_MOUSE	103.44	11	11	7482100	6	6	7	Carbamidomethylation	78254	Rap1 GTPase-activating protein 2 OS=Mus musculus OX=10090 GN=Rap1gap2 PE=1 SV=1
592	437	P52332|JAK1_MOUSE	103.21	7	7	3288700	5	5	6		133367	Tyrosine-protein kinase JAK1 OS=Mus musculus OX=10090 GN=Jak1 PE=1 SV=1
603	10214	Q03141|MARK3_MOUSE	103.2	8	8	669250	4	3	4		84390	MAP/microtubule affinity-regulating kinase 3 OS=Mus musculus OX=10090 GN=Mark3 PE=1 SV=2
465	667	P70699|LYAG_MOUSE	103	10	10	4067200	5	5	6	Carbamidomethylation	106248	Lysosomal alpha-glucosidase OS=Mus musculus OX=10090 GN=Gaa PE=1 SV=2
484	549	Q922P9|GLYR1_MOUSE	103	11	11	1585200	4	4	5	Carbamidomethylation	59716	Putative oxidoreductase GLYR1 OS=Mus musculus OX=10090 GN=Glyr1 PE=1 SV=1
571	20387	Q8BK67|RCC2_MOUSE	102.8	9	9	1062300	3	3	4	Carbamidomethylation	55983	Protein RCC2 OS=Mus musculus OX=10090 GN=Rcc2 PE=1 SV=1
481	9900	O55029|COPB2_MOUSE	102.79	10	10	1329100	5	5	6	Carbamidomethylation	102449	Coatomer subunit beta' OS=Mus musculus OX=10090 GN=Copb2 PE=1 SV=2
564	466	P62911|RL32_MOUSE	102.66	22	22	14336000	2	2	4	Carbamidomethylation	15860	60S ribosomal protein L32 OS=Mus musculus OX=10090 GN=Rpl32 PE=1 SV=2
437	10323	P17426|AP2A1_MOUSE	102.34	5	5	4222700	4	4	6		107664	AP-2 complex subunit alpha-1 OS=Mus musculus OX=10090 GN=Ap2a1 PE=1 SV=1
602	5064	Q8QZT1|THIL_MOUSE	102.23	10	10	1495700	3	3	3		44816	Acetyl-CoA acetyltransferase mitochondrial OS=Mus musculus OX=10090 GN=Acat1 PE=1 SV=1
494	7857	Q91YE8|SYNP2_MOUSE	102.19	9	9	1682100	5	5	5	Carbamidomethylation	116527	Synaptopodin-2 OS=Mus musculus OX=10090 GN=Synpo2 PE=1 SV=2
402	439	Q9Z130|HNRDL_MOUSE	101.52	14	14	1142400	5	2	7	Carbamidomethylation	33559	Heterogeneous nuclear ribonucleoprotein D-like OS=Mus musculus OX=10090 GN=Hnrnpdl PE=1 SV=1
467	9704	Q922D8|C1TC_MOUSE	101.19	9	9	1552200	6	6	8		101200	C-1-tetrahydrofolate synthase cytoplasmic OS=Mus musculus OX=10090 GN=Mthfd1 PE=1 SV=4
483	9929	Q9D8N0|EF1G_MOUSE	101.14	19	19	10271000	6	6	8	Carbamidomethylation; Deamidation (NQ)	50061	Elongation factor 1-gamma OS=Mus musculus OX=10090 GN=Eef1g PE=1 SV=3
452	1034	Q9CY58|PAIRB_MOUSE	101.01	20	20	34830000	6	6	6		44714	Plasminogen activator inhibitor 1 RNA-binding protein OS=Mus musculus OX=10090 GN=Serbp1 PE=1 SV=2
502	288	P08730|K1C13_MOUSE	100.9	9	9		5	0	6	Deamidation (NQ)	47754	Keratin type I cytoskeletal 13 OS=Mus musculus OX=10090 GN=Krt13 PE=1 SV=2
471	388	O35286|DHX15_MOUSE	100.81	9	9	2045600	6	6	6		91007	Pre-mRNA-splicing factor ATP-dependent RNA helicase DHX15 OS=Mus musculus OX=10090 GN=Dhx15 PE=1 SV=2
539	187	Q9CY57|CHTOP_MOUSE	100.78	17	17	8533200	3	3	4		26585	Chromatin target of PRMT1 protein OS=Mus musculus OX=10090 GN=Chtop PE=1 SV=2
380	10123	Q9QY76|VAPB_MOUSE	100.44	30	30	2237100	6	5	8		26946	Vesicle-associated membrane protein-associated protein B OS=Mus musculus OX=10090 GN=Vapb PE=1 SV=3
422	1481	Q60865|CAPR1_MOUSE	100.36	11	11	5998400	6	6	7	Oxidation (M)	78169	Caprin-1 OS=Mus musculus OX=10090 GN=Caprin1 PE=1 SV=2
470	702	tr|A0A075B5X6|A0A075B5X6_MOUSE	100.23	23	23	679140	5	1	7	Carbamidomethylation	10976	Immunoglobulin heavy variable V1-67 OS=Mus musculus OX=10090 GN=Ighv1-67 PE=4 SV=1
453	429	tr|E9Q0F0|E9Q0F0_MOUSE	99.59	3	3	15834000	4	3	5		112265	Keratin 78 OS=Mus musculus OX=10090 GN=Krt78 PE=1 SV=1
407	2722	Q8VDN2|AT1A1_MOUSE	99.34	12	12	15651000	10	10	11	Carbamidomethylation	112982	Sodium/potassium-transporting ATPase subunit alpha-1 OS=Mus musculus OX=10090 GN=Atp1a1 PE=1 SV=1
523	9051	Q99KK2|NEUA_MOUSE	99.32	12	12	7891100	4	4	5	Carbamidomethylation	48058	N-acylneuraminate cytidylyltransferase OS=Mus musculus OX=10090 GN=Cmas PE=1 SV=2
515	10175	O08547|SC22B_MOUSE	98.97	26	26	4941700	4	4	5		24741	Vesicle-trafficking protein SEC22b OS=Mus musculus OX=10090 GN=Sec22b PE=1 SV=3
354	2087	Q8R4U7|LUZP1_MOUSE	98.88	10	10	1676400	7	7	9	Carbamidomethylation; Acetylation (N-term); Deamidation (NQ)	119311	Leucine zipper protein 1 OS=Mus musculus OX=10090 GN=Luzp1 PE=1 SV=2
542	312	P47915|RL29_MOUSE	98.86	37	37	16216000	5	5	7		17587	60S ribosomal protein L29 OS=Mus musculus OX=10090 GN=Rpl29 PE=1 SV=2
435	459	Q9CWZ3|RBM8A_MOUSE	98.76	22	22	4396300	3	3	8		19889	RNA-binding protein 8A OS=Mus musculus OX=10090 GN=Rbm8a PE=1 SV=4
655	10017	Q64310|SURF4_MOUSE	98.42	10	10	0	2	2	3		30381	Surfeit locus protein 4 OS=Mus musculus OX=10090 GN=Surf4 PE=1 SV=1
358	593	P17742|PPIA_MOUSE	97.65	41	41	13651000	6	6	11	Carbamidomethylation; Acetylation (N-term)	17971	Peptidyl-prolyl cis-trans isomerase A OS=Mus musculus OX=10090 GN=Ppia PE=1 SV=2
479	2284	Q9JKR6|HYOU1_MOUSE	97.43	9	9	11091000	6	6	7		111181	Hypoxia up-regulated protein 1 OS=Mus musculus OX=10090 GN=Hyou1 PE=1 SV=1
572	333	Q8VE97|SRSF4_MOUSE	97.34	7	7	627860	3	1	4		55979	Serine/arginine-rich splicing factor 4 OS=Mus musculus OX=10090 GN=Srsf4 PE=2 SV=1
557	955	Q60931|VDAC3_MOUSE	96.55	25	25	566690	4	3	5	Carbamidomethylation	30753	Voltage-dependent anion-selective channel protein 3 OS=Mus musculus OX=10090 GN=Vdac3 PE=1 SV=1
559	9924	Q8BWW4|LARP4_MOUSE	96.45	7	7	1213100	3	3	4		79763	La-related protein 4 OS=Mus musculus OX=10090 GN=Larp4 PE=1 SV=2
497	6333	Q91YU6|LZTS2_MOUSE	96.2	9	9	2239000	4	4	5	Carbamidomethylation; Acetylation (N-term)	72578	Leucine zipper putative tumor suppressor 2 OS=Mus musculus OX=10090 GN=Lzts2 PE=1 SV=3
457	10097	Q99KV1|DJB11_MOUSE	96.02	16	16	5006500	4	4	7	Deamidation (NQ)	40555	DnaJ homolog subfamily B member 11 OS=Mus musculus OX=10090 GN=Dnajb11 PE=1 SV=1
469	298	O54962|BAF_MOUSE	95.55	45	45	44587000	4	4	7	Carbamidomethylation; Oxidation (M)	10103	Barrier-to-autointegration factor OS=Mus musculus OX=10090 GN=Banf1 PE=1 SV=1
304	215	P41105|RL28_MOUSE	95.13	36	36	50812000	7	7	13	Carbamidomethylation; Acetylation (N-term)	15733	60S ribosomal protein L28 OS=Mus musculus OX=10090 GN=Rpl28 PE=1 SV=2
619	20391	P28656|NP1L1_MOUSE	95.11	13	13	858480	5	3	5	Carbamidomethylation	45345	Nucleosome assembly protein 1-like 1 OS=Mus musculus OX=10090 GN=Nap1l1 PE=1 SV=2
500	9984	Q62425|NDUA4_MOUSE	94.75	48	48	16673000	4	4	6		9327	Cytochrome c oxidase subunit NDUFA4 OS=Mus musculus OX=10090 GN=Ndufa4 PE=1 SV=2
478	540	Q921F2|TADBP_MOUSE	94.22	13	13	8327800	3	3	6		44548	TAR DNA-binding protein 43 OS=Mus musculus OX=10090 GN=Tardbp PE=1 SV=1
728	11627	tr|A0A087WQ89|A0A087WQ89_MOUSE	94.04	18	18	719250	2	2	2		23177	MISP family member 3 OS=Mus musculus OX=10090 GN=Misp3 PE=1 SV=1
524	10077	O88809|DCX_MOUSE	94.04	17	17	2488800	4	4	4	Carbamidomethylation	40613	Neuronal migration protein doublecortin OS=Mus musculus OX=10090 GN=Dcx PE=1 SV=1
623	127	Q62191|RO52_MOUSE	93.97	6	6	1866300	2	2	4		54175	E3 ubiquitin-protein ligase TRIM21 OS=Mus musculus OX=10090 GN=Trim21 PE=1 SV=1
451	230	P13864|DNMT1_MOUSE	93.55	7	7	4886200	9	9	9	Carbamidomethylation	183188	DNA (cytosine-5)-methyltransferase 1 OS=Mus musculus OX=10090 GN=Dnmt1 PE=1 SV=5
578	9919	P56391|CX6B1_MOUSE	92.84	53	53	13445000	4	4	4	Carbamidomethylation	10071	Cytochrome c oxidase subunit 6B1 OS=Mus musculus OX=10090 GN=Cox6b1 PE=1 SV=2
560	8640	P80316|TCPE_MOUSE	92.41	11	11	563460	3	3	4	Carbamidomethylation	59624	T-complex protein 1 subunit epsilon OS=Mus musculus OX=10090 GN=Cct5 PE=1 SV=1
625	353	O35326|SRSF5_MOUSE	92.26	13	13	1163800	3	2	3		30891	Serine/arginine-rich splicing factor 5 OS=Mus musculus OX=10090 GN=Srsf5 PE=1 SV=2
609	2260	P13020|GELS_MOUSE	92.22	7	7	2780800	4	4	4		85942	Gelsolin OS=Mus musculus OX=10090 GN=Gsn PE=1 SV=3
530	9922	Q922Q8|LRC59_MOUSE	92.22	14	14	5310300	4	4	6		34877	Leucine-rich repeat-containing protein 59 OS=Mus musculus OX=10090 GN=Lrrc59 PE=1 SV=1
558	9553	Q3UEB3|PUF60_MOUSE	91.77	12	12	1297800	4	4	5		60249	Poly(U)-binding-splicing factor PUF60 OS=Mus musculus OX=10090 GN=Puf60 PE=1 SV=2
420	354	P14148|RL7_MOUSE	91.69	25	25	32608000	8	8	10		31420	60S ribosomal protein L7 OS=Mus musculus OX=10090 GN=Rpl7 PE=1 SV=2
511	262	Q7TNC4|LC7L2_MOUSE	91.39	9	9	1990100	3	2	5	Carbamidomethylation	46583	Putative RNA-binding protein Luc7-like 2 OS=Mus musculus OX=10090 GN=Luc7l2 PE=1 SV=1
648	3983	Q6NVF9|CPSF6_MOUSE	90.94	7	7	496770	2	2	3		59153	Cleavage and polyadenylation specificity factor subunit 6 OS=Mus musculus OX=10090 GN=Cpsf6 PE=1 SV=1
475	5336	Q9R0Q1|SYTL4_MOUSE	90.88	14	14	7140800	7	7	7	Carbamidomethylation	76022	Synaptotagmin-like protein 4 OS=Mus musculus OX=10090 GN=Sytl4 PE=1 SV=1
671	2320	Q64737|PUR2_MOUSE	90.87	5	5	932750	5	5	7		107503	Trifunctional purine biosynthetic protein adenosine-3 OS=Mus musculus OX=10090 GN=Gart PE=1 SV=3
439	3828	P08752|GNAI2_MOUSE	90.83	11	11	0	3	1	6		40489	Guanine nucleotide-binding protein G(i) subunit alpha-2 OS=Mus musculus OX=10090 GN=Gnai2 PE=1 SV=5
414	5024	Q8K2B3|SDHA_MOUSE	90.8	19	19	7131900	7	7	10	Carbamidomethylation	72585	Succinate dehydrogenase [ubiquinone] flavoprotein subunit mitochondrial OS=Mus musculus OX=10090 GN=Sdha PE=1 SV=1
555	7768	Q9Z0N1|IF2G_MOUSE	90.56	13	13	1340000	4	4	4	Carbamidomethylation; Acetylation (N-term)	51066	Eukaryotic translation initiation factor 2 subunit 3 X-linked OS=Mus musculus OX=10090 GN=Eif2s3x PE=1 SV=2
589	3625	P30999|CTND1_MOUSE	90.54	7	7	812010	4	4	4	Carbamidomethylation	104925	Catenin delta-1 OS=Mus musculus OX=10090 GN=Ctnnd1 PE=1 SV=2
556	10207	P45591|COF2_MOUSE	90.53	37	37	3308500	4	4	4	Deamidation (NQ)	18710	Cofilin-2 OS=Mus musculus OX=10090 GN=Cfl2 PE=1 SV=1
653	20389	Q9CQR2|RS21_MOUSE	89.22	40	40	3677900	3	3	3	Carbamidomethylation	9141	40S ribosomal protein S21 OS=Mus musculus OX=10090 GN=Rps21 PE=1 SV=1
424	966	Q9JIK5|DDX21_MOUSE	89.12	7	7	644130	4	3	8	Carbamidomethylation; Deamidation (NQ)	93551	Nucleolar RNA helicase 2 OS=Mus musculus OX=10090 GN=Ddx21 PE=1 SV=3
460	878	Q9Z2B5|E2AK3_MOUSE	89.11	7	7	966390	5	5	7	Carbamidomethylation	124682	Eukaryotic translation initiation factor 2-alpha kinase 3 OS=Mus musculus OX=10090 GN=Eif2ak3 PE=1 SV=1
397	390	Q61414|K1C15_MOUSE	88.7	10	10	5488400	6	1	9	Oxidation (M)	49138	Keratin type I cytoskeletal 15 OS=Mus musculus OX=10090 GN=Krt15 PE=1 SV=2
640	3940	Q9QZB7|ARP10_MOUSE	88.6	13	13	3685700	4	4	4	Carbamidomethylation	46208	Actin-related protein 10 OS=Mus musculus OX=10090 GN=Actr10 PE=1 SV=2
658	558	tr|A0A140T8P6|A0A140T8P6_MOUSE	88.45	28	28	912440	2	1	3	Acetylation (K)	12562	Immunoglobulin kappa variable 12-46 (Fragment) OS=Mus musculus OX=10090 GN=Igkv12-46 PE=1 SV=2
569	9982	P46460|NSF_MOUSE	88.4	7	7	1632900	4	4	4		82613	Vesicle-fusing ATPase OS=Mus musculus OX=10090 GN=Nsf PE=1 SV=2
622	607	tr|E9PWW9|E9PWW9_MOUSE	87.99	2	2	177110	3	3	3	Carbamidomethylation	161750	Remodeling and spacing factor 1 OS=Mus musculus OX=10090 GN=Rsf1 PE=1 SV=2
759	10234	P63242|IF5A1_MOUSE	87.95	23	23	0	2	2	2		16832	Eukaryotic translation initiation factor 5A-1 OS=Mus musculus OX=10090 GN=Eif5a PE=1 SV=2
442	9901	Q99LR1|ABD12_MOUSE	87.76	18	18	5097100	5	5	7	Carbamidomethylation	45270	Lysophosphatidylserine lipase ABHD12 OS=Mus musculus OX=10090 GN=Abhd12 PE=1 SV=2
656	349	P01642|KV5A9_MOUSE	87.48	26	26	1102700	2	2	3		12615	Ig kappa chain V-V region L7 (Fragment) OS=Mus musculus OX=10090 GN=Gm10881 PE=1 SV=1
482	10131	Q9R0P5|DEST_MOUSE	87.37	36	36	6334600	5	5	7	Carbamidomethylation; Acetylation (N-term)	18522	Destrin OS=Mus musculus OX=10090 GN=Dstn PE=1 SV=3
590	488	P35601|RFC1_MOUSE	87.07	5	5	482820	4	4	4	Carbamidomethylation	125985	Replication factor C subunit 1 OS=Mus musculus OX=10090 GN=Rfc1 PE=1 SV=2
522	1230	tr|E9PX29|E9PX29_MOUSE	86.79	3	3	8113500	5	3	6	Carbamidomethylation; Acetylation (N-term); Methylation(KR)	288822	Spectrin beta chain OS=Mus musculus OX=10090 GN=Sptbn4 PE=1 SV=1
570	249	Q9CQ71|RFA3_MOUSE	86.48	50	50	3454200	4	4	4	Carbamidomethylation; Acetylation (N-term)	13584	Replication protein A 14 kDa subunit OS=Mus musculus OX=10090 GN=Rpa3 PE=1 SV=1
468	8547	tr|B2RXC2|B2RXC2_MOUSE	86.15	10	10	1978500	7	7	9	Carbamidomethylation	102673	Kinase OS=Mus musculus OX=10090 GN=Itpkb PE=1 SV=1
412	10396	O08585|CLCA_MOUSE	86.07	21	21	14883000	5	5	10		25604	Clathrin light chain A OS=Mus musculus OX=10090 GN=Clta PE=1 SV=2
551	735	Q61189|ICLN_MOUSE	86	16	16	9230300	3	3	4	Deamidation (NQ)	26021	Methylosome subunit pICln OS=Mus musculus OX=10090 GN=Clns1a PE=1 SV=1
488	3643	Q80VC9|CAMP3_MOUSE	85.57	4	4	269610	4	4	6		135175	Calmodulin-regulated spectrin-associated protein 3 OS=Mus musculus OX=10090 GN=Camsap3 PE=1 SV=1
529	292	P63101|1433Z_MOUSE	85.43	13	13	394130000	3	2	7		27771	14-3-3 protein zeta/delta OS=Mus musculus OX=10090 GN=Ywhaz PE=1 SV=1
610	5098	Q05512|MARK2_MOUSE	85.14	9	9	1691800	4	3	4		86306	Serine/threonine-protein kinase MARK2 OS=Mus musculus OX=10090 GN=Mark2 PE=1 SV=3
639	20388	P59999|ARPC4_MOUSE	85.05	23	23	11352000	4	4	4		19667	Actin-related protein 2/3 complex subunit 4 OS=Mus musculus OX=10090 GN=Arpc4 PE=1 SV=3
678	2060	A2AHG0|LZTS3_MOUSE	85.04	5	5	525370	2	2	3		74986	Leucine zipper putative tumor suppressor 3 OS=Mus musculus OX=10090 GN=Lzts3 PE=1 SV=1
517	2992	P19536|COX5B_MOUSE	84.92	35	35	8851500	4	4	5		13813	Cytochrome c oxidase subunit 5B mitochondrial OS=Mus musculus OX=10090 GN=Cox5b PE=1 SV=1
604	9288	Q8K298|ANLN_MOUSE	84.63	5	5	0	4	4	4	Carbamidomethylation	122794	Anillin OS=Mus musculus OX=10090 GN=Anln PE=1 SV=2
532	195	Q6PDQ2|CHD4_MOUSE	84.51	6	6	3505400	7	7	8		217749	Chromodomain-helicase-DNA-binding protein 4 OS=Mus musculus OX=10090 GN=Chd4 PE=1 SV=1
785	20404	Q3UQA7|SELH_MOUSE	84.37	34	34	871390	2	2	2		12974	Selenoprotein H OS=Mus musculus OX=10090 GN=Selenoh PE=1 SV=2
568	321	P68510|1433F_MOUSE	84.37	16	16	0	4	2	4		28212	14-3-3 protein eta OS=Mus musculus OX=10090 GN=Ywhah PE=1 SV=2
461	1061	P49718|MCM5_MOUSE	83.54	14	14	5757100	6	6	9	Carbamidomethylation	82407	DNA replication licensing factor MCM5 OS=Mus musculus OX=10090 GN=Mcm5 PE=1 SV=2
581	10030	Q9R0Q6|ARC1A_MOUSE	83.52	12	12	3278600	3	2	4	Carbamidomethylation	41626	Actin-related protein 2/3 complex subunit 1A OS=Mus musculus OX=10090 GN=Arpc1a PE=1 SV=1
394	441	P62274|RS29_MOUSE	83.44	48	48	139190000	4	4	9	Carbamidomethylation	6677	40S ribosomal protein S29 OS=Mus musculus OX=10090 GN=Rps29 PE=1 SV=2
545	9889	Q8JZQ9|EIF3B_MOUSE	83.07	9	9	3791800	5	5	5		91370	Eukaryotic translation initiation factor 3 subunit B OS=Mus musculus OX=10090 GN=Eif3b PE=1 SV=1
629	1062	Q9CSN1|SNW1_MOUSE	82.87	9	9	2072100	3	3	3		61476	SNW domain-containing protein 1 OS=Mus musculus OX=10090 GN=Snw1 PE=1 SV=3
528	9930	Q9D1G1|RAB1B_MOUSE	82.8	19	19	481360	3	1	6		22187	Ras-related protein Rab-1B OS=Mus musculus OX=10090 GN=Rab1b PE=1 SV=1
675	4791	Q99KY4|GAK_MOUSE	82.31	4	4	329080	3	3	3	Acetylation (N-term)	143640	Cyclin-G-associated kinase OS=Mus musculus OX=10090 GN=Gak PE=1 SV=2
541	2092	Q99PV0|PRP8_MOUSE	82.18	4	4	1128100	6	6	6		273615	Pre-mRNA-processing-splicing factor 8 OS=Mus musculus OX=10090 GN=Prpf8 PE=1 SV=2
752	2477	Q9D8S3|ARFG3_MOUSE	82.18	10	10	800490	3	3	3		57456	ADP-ribosylation factor GTPase-activating protein 3 OS=Mus musculus OX=10090 GN=Arfgap3 PE=1 SV=2
505	634	P01747|HVM03_MOUSE	82.15	22	22		3	0	7	Carbamidomethylation	13307	Ig heavy chain V region 36-65 OS=Mus musculus OX=10090 PE=1 SV=1
505	635	P01746|HVM02_MOUSE	82.15	19	19		3	0	7	Carbamidomethylation	15514	Ig heavy chain V region 93G7 OS=Mus musculus OX=10090 PE=2 SV=1
507	4529	Q6NZJ6|IF4G1_MOUSE	81.99	4	4	1153000	5	5	5		176076	Eukaryotic translation initiation factor 4 gamma 1 OS=Mus musculus OX=10090 GN=Eif4g1 PE=1 SV=1
486	334	Q9QX47|SON_MOUSE	81.9	3	3	2481600	5	5	6	Carbamidomethylation	265649	Protein SON OS=Mus musculus OX=10090 GN=Son PE=1 SV=2
608	10517	P61161|ARP2_MOUSE	81.83	13	13	3359000	4	4	5	Carbamidomethylation; Deamidation (NQ)	44761	Actin-related protein 2 OS=Mus musculus OX=10090 GN=Actr2 PE=1 SV=1
788	14885	Q8VEF1|ASTRA_MOUSE	81.73	4	4	377970	2	2	2		80699	Protein Aster-A OS=Mus musculus OX=10090 GN=Gramd1a PE=1 SV=2
562	2235	P55258|RAB8A_MOUSE	81.67	16	16	0	3	1	5		23668	Ras-related protein Rab-8A OS=Mus musculus OX=10090 GN=Rab8a PE=1 SV=2
657	10011	Q9DAS9|GBG12_MOUSE	81.57	35	35	2406400	2	2	3	Carbamidomethylation	7997	Guanine nucleotide-binding protein G(I)/G(S)/G(O) subunit gamma-12 OS=Mus musculus OX=10090 GN=Gng12 PE=1 SV=3
576	568	P01635|KV5A3_MOUSE	81.47	28	28	0	3	1	5	Acetylation (K)	12581	Ig kappa chain V-V region K2 (Fragment) OS=Mus musculus OX=10090 PE=1 SV=1
498	464	P62317|SMD2_MOUSE	81.06	49	49	9760300	5	5	6	Carbamidomethylation	13527	Small nuclear ribonucleoprotein Sm D2 OS=Mus musculus OX=10090 GN=Snrpd2 PE=1 SV=1
526	3241	Q3URU2|PEG3_MOUSE	81.05	4	4	686410	4	4	4	Carbamidomethylation	178931	Paternally-expressed gene 3 protein OS=Mus musculus OX=10090 GN=Peg3 PE=1 SV=1
477	252	Q6IFX2|K1C42_MOUSE	81.01	13	13	2359200	6	2	8		50133	Keratin type I cytoskeletal 42 OS=Mus musculus OX=10090 GN=Krt42 PE=1 SV=1
535	116	Q9DA19|CIR1_MOUSE	80.87	26	26	5919500	6	6	7	Carbamidomethylation; Oxidation (M)	51838	Corepressor interacting with RBPJ 1 OS=Mus musculus OX=10090 GN=Cir1 PE=1 SV=2
641	63	Q9JMC8|E41LB_MOUSE	80.85	9	9	635900	4	3	4	Carbamidomethylation	59564	Band 4.1-like protein 4B OS=Mus musculus OX=10090 GN=Epb41l4b PE=1 SV=2
549	665	P63168|DYL1_MOUSE	80.67	57	57	3212500	6	3	7	Carbamidomethylation	10366	Dynein light chain 1 cytoplasmic OS=Mus musculus OX=10090 GN=Dynll1 PE=1 SV=1
612	9971	P63323|RS12_MOUSE	79.88	39	39	2120900	5	5	5	Carbamidomethylation	14525	40S ribosomal protein S12 OS=Mus musculus OX=10090 GN=Rps12 PE=1 SV=2
536	4964	tr|E9Q3G8|E9Q3G8_MOUSE	79.79	8	8	855060	5	5	6	Carbamidomethylation; Acetylation (N-term); Phosphorylation (STY)	152007	Nucleoporin 153 OS=Mus musculus OX=10090 GN=Nup153 PE=1 SV=1
433	963	P35564|CALX_MOUSE	79.79	13	13	7295700	5	5	8	Deamidation (NQ)	67278	Calnexin OS=Mus musculus OX=10090 GN=Canx PE=1 SV=1
600	9920	Q02053|UBA1_MOUSE	79.44	5	5	2191800	4	4	4		117809	Ubiquitin-like modifier-activating enzyme 1 OS=Mus musculus OX=10090 GN=Uba1 PE=1 SV=1
621	899	P01662|KV3AA_MOUSE	78.39	28	28	1540000	3	1	5		12041	Ig kappa chain V-III region ABPC 22/PC 9245 OS=Mus musculus OX=10090 PE=1 SV=1
621	744	P01661|KV3A9_MOUSE	78.39	22	22	1540000	2	1	4		14291	Ig kappa chain V-III region MOPC 63 OS=Mus musculus OX=10090 PE=1 SV=1
417	403	Q9EPU0|RENT1_MOUSE	78.38	11	11	19436000	9	9	9		123967	Regulator of nonsense transcripts 1 OS=Mus musculus OX=10090 GN=Upf1 PE=1 SV=2
496	4614	P47856|GFPT1_MOUSE	78.26	11	11	2035700	5	5	6	Carbamidomethylation	78539	Glutamine--fructose-6-phosphate aminotransferase [isomerizing] 1 OS=Mus musculus OX=10090 GN=Gfpt1 PE=1 SV=3
638	915	tr|A0A0B4J1I7|A0A0B4J1I7_MOUSE	77.89	17	17	1664900	4	1	5		12752	Immunoglobulin kappa variable 4-68 (Fragment) OS=Mus musculus OX=10090 GN=Igkv4-68 PE=4 SV=1
546	2670	Q9CW03|SMC3_MOUSE	77.83	6	6	8168200	5	5	6		141555	Structural maintenance of chromosomes protein 3 OS=Mus musculus OX=10090 GN=Smc3 PE=1 SV=2
723	5647	Q99JR8|SMRD2_MOUSE	77.14	11	11	387430	3	3	3		59085	SWI/SNF-related matrix-associated actin-dependent regulator of chromatin subfamily D member 2 OS=Mus musculus OX=10090 GN=Smarcd2 PE=1 SV=2
714	5295	P19096|FAS_MOUSE	76.94	2	2	0	3	3	3		272426	Fatty acid synthase OS=Mus musculus OX=10090 GN=Fasn PE=1 SV=2
491	357	Q9CVI2|F133B_MOUSE	76.83	21	21	13649000	3	3	6	Oxidation (M)	27952	Protein FAM133B OS=Mus musculus OX=10090 GN=Fam133b PE=1 SV=3
631	10016	Q925I1|ATAD3_MOUSE	76.59	11	11	81602000	4	4	4		66742	ATPase family AAA domain-containing protein 3 OS=Mus musculus OX=10090 GN=Atad3 PE=1 SV=1
462	3548	B2RY56|RBM25_MOUSE	76.58	10	10	5082500	6	6	7	Carbamidomethylation	99552	RNA-binding protein 25 OS=Mus musculus OX=10090 GN=Rbm25 PE=1 SV=2
720	10301	Q9EPU4|CPSF1_MOUSE	76.46	3	3	2577400	3	3	3		160818	Cleavage and polyadenylation specificity factor subunit 1 OS=Mus musculus OX=10090 GN=Cpsf1 PE=1 SV=1
512	2442	Q60749|KHDR1_MOUSE	76.33	19	19	0	4	4	6		48371	KH domain-containing RNA-binding signal transduction-associated protein 1 OS=Mus musculus OX=10090 GN=Khdrbs1 PE=1 SV=2
456	7506	Q9WUM3|COR1B_MOUSE	75.99	25	25	7735100	8	7	11	Carbamidomethylation	53912	Coronin-1B OS=Mus musculus OX=10090 GN=Coro1b PE=1 SV=1
508	4782	Q9Z1X4|ILF3_MOUSE	75.92	9	9	1805700	5	5	5		96021	Interleukin enhancer-binding factor 3 OS=Mus musculus OX=10090 GN=Ilf3 PE=1 SV=2
492	625	Q6ZWY3|RS27L_MOUSE	75.9	40	40	1882400	4	2	7	Carbamidomethylation; Deamidation (NQ)	9477	40S ribosomal protein S27-like OS=Mus musculus OX=10090 GN=Rps27l PE=1 SV=3
733	10293	Q9QWT9|KIFC1_MOUSE	75.85	4	4	225680	2	2	2		74153	Kinesin-like protein KIFC1 OS=Mus musculus OX=10090 GN=Kifc1 PE=1 SV=2
733	10292	tr|E9PUA5|E9PUA5_MOUSE	75.85	4	4	225680	2	2	2		73682	Kinesin-like protein OS=Mus musculus OX=10090 GN=Kifc5b PE=1 SV=1
701	9995	P63239|NEC1_MOUSE	75.5	4	4	2025500	3	3	3		84174	Neuroendocrine convertase 1 OS=Mus musculus OX=10090 GN=Pcsk1 PE=1 SV=1
205	453	P01629|KV2A4_MOUSE	75.42	41	41	6256200000	5	3	26	Carbamidomethylation; Deamidation (NQ); Phosphorylation (STY)	12221	Ig kappa chain V-II region 2S1.3 OS=Mus musculus OX=10090 PE=1 SV=1
735	433	Q8JZU2|TXTP_MOUSE	75.33	11	11	2609900	2	2	2		33932	Tricarboxylate transport protein mitochondrial OS=Mus musculus OX=10090 GN=Slc25a1 PE=1 SV=1
676	10580	Q8C854|MYEF2_MOUSE	75	11	11	9249900	6	6	7	Carbamidomethylation	63295	Myelin expression factor 2 OS=Mus musculus OX=10090 GN=Myef2 PE=1 SV=1
630	9945	Q9WUA3|PFKAP_MOUSE	74.98	5	5	0	3	2	3		85455	ATP-dependent 6-phosphofructokinase platelet type OS=Mus musculus OX=10090 GN=Pfkp PE=1 SV=1
577	2497	P18608|HMGN1_MOUSE	74.86	52	52	0	3	3	4		10152	Non-histone chromosomal protein HMG-14 OS=Mus musculus OX=10090 GN=Hmgn1 PE=1 SV=2
538	6267	Q9ESX5|DKC1_MOUSE	74.85	15	15	3904000	4	4	7		57402	H/ACA ribonucleoprotein complex subunit DKC1 OS=Mus musculus OX=10090 GN=Dkc1 PE=1 SV=4
573	3652	Q99JX7|NXF1_MOUSE	74.59	8	8	1086800	3	3	4		70300	Nuclear RNA export factor 1 OS=Mus musculus OX=10090 GN=Nxf1 PE=1 SV=3
791	666	P07607|TYSY_MOUSE	74.04	9	9	800360	2	2	2		34958	Thymidylate synthase OS=Mus musculus OX=10090 GN=Tyms PE=1 SV=1
598	7039	Q8VDJ3|VIGLN_MOUSE	73.98	4	4	2336700	4	3	4		141742	Vigilin OS=Mus musculus OX=10090 GN=Hdlbp PE=1 SV=1
691	9959	Q9DBE8|ALG2_MOUSE	73.92	10	10	7201800	3	3	3	Carbamidomethylation	47405	Alpha-1 3/1 6-mannosyltransferase ALG2 OS=Mus musculus OX=10090 GN=Alg2 PE=1 SV=2
659	9966	P63001|RAC1_MOUSE	73.44	15	15	2200800	2	2	3	Carbamidomethylation	21450	Ras-related C3 botulinum toxin substrate 1 OS=Mus musculus OX=10090 GN=Rac1 PE=1 SV=1
525	4125	Q3U0V1|FUBP2_MOUSE	73.09	5	5	2947900	3	3	5		76776	Far upstream element-binding protein 2 OS=Mus musculus OX=10090 GN=Khsrp PE=1 SV=2
743	13133	Q78ZA7|NP1L4_MOUSE	72.87	6	6	538900	3	1	4		42679	Nucleosome assembly protein 1-like 4 OS=Mus musculus OX=10090 GN=Nap1l4 PE=1 SV=1
646	10259	Q9WV32|ARC1B_MOUSE	72.72	11	11	424550	2	1	3	Carbamidomethylation	41064	Actin-related protein 2/3 complex subunit 1B OS=Mus musculus OX=10090 GN=Arpc1b PE=1 SV=4
632	376	tr|A0A075B5Y4|A0A075B5Y4_MOUSE	72.58	38	38	0	5	1	5	Carbamidomethylation; Methylation(KR)	12989	Immunoglobulin heavy variable 1-81 (Fragment) OS=Mus musculus OX=10090 GN=Ighv1-81 PE=4 SV=1
613	758	Q3UL36|ARGL1_MOUSE	72.11	9	9	22582000	4	4	5		32887	Arginine and glutamate-rich protein 1 OS=Mus musculus OX=10090 GN=Arglu1 PE=1 SV=2
635	9996	Q60848|HELLS_MOUSE	71.79	3	3	1115000	2	2	3		95126	Lymphocyte-specific helicase OS=Mus musculus OX=10090 GN=Hells PE=1 SV=2
601	5292	O70194|EIF3D_MOUSE	71.61	14	14	2766700	5	5	6		63989	Eukaryotic translation initiation factor 3 subunit D OS=Mus musculus OX=10090 GN=Eif3d PE=1 SV=2
750	2016	P57016|LAD1_MOUSE	71.23	10	10	0	3	3	3		58864	Ladinin-1 OS=Mus musculus OX=10090 GN=Lad1 PE=1 SV=1
1050	914	P04945|KV6AB_MOUSE	70.94	15	15	1248900	1	1	1		11713	Ig kappa chain V-VI region NQ2-6.1 OS=Mus musculus OX=10090 PE=2 SV=1
565	12971	Q08509|EPS8_MOUSE	70.89	4	4	663360	3	2	4		91737	Epidermal growth factor receptor kinase substrate 8 OS=Mus musculus OX=10090 GN=Eps8 PE=1 SV=2
606	1555	Q7TQH0|ATX2L_MOUSE	70.71	4	4	3153600	3	3	4		110649	Ataxin-2-like protein OS=Mus musculus OX=10090 GN=Atxn2l PE=1 SV=1
729	10157	Q5RJI5|BRSK1_MOUSE	70.71	4	4	174340	2	2	2		85155	Serine/threonine-protein kinase BRSK1 OS=Mus musculus OX=10090 GN=Brsk1 PE=1 SV=1
642	9914	Q9Z1M8|RED_MOUSE	70.7	8	8	1519300	3	3	4		65616	Protein Red OS=Mus musculus OX=10090 GN=Ik PE=1 SV=2
645	5705	Q9R0H0|ACOX1_MOUSE	70.64	7	7	4384900	3	3	4		74649	Peroxisomal acyl-coenzyme A oxidase 1 OS=Mus musculus OX=10090 GN=Acox1 PE=1 SV=5
611	8881	Q9DBF7|CWC25_MOUSE	70.38	14	14	2331700	4	4	4	Carbamidomethylation	48811	Pre-mRNA-splicing factor CWC25 homolog OS=Mus musculus OX=10090 GN=Cwc25 PE=2 SV=2
705	12463	P53996|CNBP_MOUSE	70.15	24	24	5986300	3	3	3	Carbamidomethylation	19592	CCHC-type zinc finger nucleic acid binding protein OS=Mus musculus OX=10090 GN=Cnbp PE=1 SV=2
762	10041	P05064|ALDOA_MOUSE	70.13	7	7	174160	2	2	2	Carbamidomethylation	39356	Fructose-bisphosphate aldolase A OS=Mus musculus OX=10090 GN=Aldoa PE=1 SV=2
690	289	P01863|GCAA_MOUSE	70.11	17	17	42711000	3	3	3	Carbamidomethylation; Deamidation (NQ); Oxidation (M); Phosphorylation (STY)	36389	Ig gamma-2A chain C region A allele OS=Mus musculus OX=10090 GN=Ighg PE=1 SV=1
690	285	P01865|GCAM_MOUSE	70.11	14	14	42711000	3	3	3	Carbamidomethylation; Deamidation (NQ); Oxidation (M); Phosphorylation (STY)	43949	Ig gamma-2A chain C region membrane-bound form OS=Mus musculus OX=10090 GN=Igh-1a PE=1 SV=3
582	10465	P62046|LRCH1_MOUSE	70.06	5	5	1896100	3	3	4		79076	Leucine-rich repeat and calponin homology domain-containing protein 1 OS=Mus musculus OX=10090 GN=Lrch1 PE=1 SV=2
627	1020	P61750|ARF4_MOUSE	69.75	27	27	2837700	3	2	4		20397	ADP-ribosylation factor 4 OS=Mus musculus OX=10090 GN=Arf4 PE=1 SV=2
599	731	P20357|MTAP2_MOUSE	69.65	2	2	5279100	3	3	5		199130	Microtubule-associated protein 2 OS=Mus musculus OX=10090 GN=Map2 PE=1 SV=2
633	1008	Q9D0T1|NH2L1_MOUSE	69.6	22	22	8565700	2	2	4	Carbamidomethylation	14174	NHP2-like protein 1 OS=Mus musculus OX=10090 GN=Snu13 PE=1 SV=4
616	9974	Q3U9G9|LBR_MOUSE	69.55	8	8	5807900	4	4	5		71440	Delta(14)-sterol reductase LBR OS=Mus musculus OX=10090 GN=Lbr PE=1 SV=2
575	329	Q6ZWV7|RL35_MOUSE	69.49	26	26	34189000	3	3	5		14553	60S ribosomal protein L35 OS=Mus musculus OX=10090 GN=Rpl35 PE=1 SV=1
615	391	Q9CQV8|1433B_MOUSE	69.34	12	12	606400	3	1	3		28086	14-3-3 protein beta/alpha OS=Mus musculus OX=10090 GN=Ywhab PE=1 SV=3
718	3371	Q9JIF7|COPB_MOUSE	69.34	5	5	266130	3	3	3	Carbamidomethylation	107066	Coatomer subunit beta OS=Mus musculus OX=10090 GN=Copb1 PE=1 SV=1
596	5636	tr|E9PZM7|E9PZM7_MOUSE	69.32	6	6	1126400	6	6	6	Carbamidomethylation	162099	SR-related CTD-associated factor 11 OS=Mus musculus OX=10090 GN=Scaf11 PE=1 SV=1
786	366	Q62193|RFA2_MOUSE	69.26	9	9	2638400	2	2	2		29718	Replication protein A 32 kDa subunit OS=Mus musculus OX=10090 GN=Rpa2 PE=1 SV=1
660	730	Q9JIF0|ANM1_MOUSE	69.22	6	6	0	2	2	3	Carbamidomethylation	42436	Protein arginine N-methyltransferase 1 OS=Mus musculus OX=10090 GN=Prmt1 PE=1 SV=1
550	9917	O54734|OST48_MOUSE	69.2	10	10	8656600	4	4	6		49028	Dolichyl-diphosphooligosaccharide--protein glycosyltransferase 48 kDa subunit OS=Mus musculus OX=10090 GN=Ddost PE=1 SV=2
583	219	Q9CYI4|LUC7L_MOUSE	68.88	10	10	549230	3	2	4		43934	Putative RNA-binding protein Luc7-like 1 OS=Mus musculus OX=10090 GN=Luc7l PE=1 SV=2
614	9998	P28652|KCC2B_MOUSE	68.87	10	10	3838300	4	4	5	Carbamidomethylation	60461	Calcium/calmodulin-dependent protein kinase type II subunit beta OS=Mus musculus OX=10090 GN=Camk2b PE=1 SV=2
614	10122	Q923T9|KCC2G_MOUSE	68.87	5	5	1814200	2	2	3		59607	Calcium/calmodulin-dependent protein kinase type II subunit gamma OS=Mus musculus OX=10090 GN=Camk2g PE=1 SV=1
731	2620	Q6P1F6|2ABA_MOUSE	68.23	6	6	1088800	2	2	2		51692	Serine/threonine-protein phosphatase 2A 55 kDa regulatory subunit B alpha isoform OS=Mus musculus OX=10090 GN=Ppp2r2a PE=1 SV=1
731	2621	Q925E7|2ABD_MOUSE	68.23	6	6	1088800	2	2	2		51958	Serine/threonine-protein phosphatase 2A 55 kDa regulatory subunit B delta isoform OS=Mus musculus OX=10090 GN=Ppp2r2d PE=1 SV=1
548	11706	Q8C0P5|COR2A_MOUSE	68.13	15	15	3455200	4	4	4		59573	Coronin-2A OS=Mus musculus OX=10090 GN=Coro2a PE=2 SV=1
617	4908	Q6NZF1|ZC11A_MOUSE	68.13	7	7	211130	4	4	5		86492	Zinc finger CCCH domain-containing protein 11A OS=Mus musculus OX=10090 GN=Zc3h11a PE=1 SV=1
713	678	P00405|COX2_MOUSE	67.9	16	16	17137000	3	3	3		25976	Cytochrome c oxidase subunit 2 OS=Mus musculus OX=10090 GN=Mtco2 PE=1 SV=1
649	9964	Q80UU9|PGRC2_MOUSE	67.63	18	18	1324700	2	2	3		23334	Membrane-associated progesterone receptor component 2 OS=Mus musculus OX=10090 GN=Pgrmc2 PE=1 SV=2
787	991	Q9CQ13|COPRS_MOUSE	67.63	17	17	847350	2	2	2		18666	Coordinator of PRMT5 and differentiation stimulator OS=Mus musculus OX=10090 GN=Coprs PE=1 SV=1
734	1589	Q05D44|IF2P_MOUSE	67.56	3	3	1954000	2	2	2		137616	Eukaryotic translation initiation factor 5B OS=Mus musculus OX=10090 GN=Eif5b PE=1 SV=2
677	10090	Q9Z103|ADNP_MOUSE	67.51	4	4	702480	3	3	3		124308	Activity-dependent neuroprotector homeobox protein OS=Mus musculus OX=10090 GN=Adnp PE=1 SV=2
652	255	Q9Z2C8|YBOX2_MOUSE	67.39	12	12	1402600	2	1	3		38271	Y-box-binding protein 2 OS=Mus musculus OX=10090 GN=Ybx2 PE=1 SV=1
687	9887	Q8BH59|CMC1_MOUSE	67.39	8	8	1342400	3	3	3		74570	Calcium-binding mitochondrial carrier protein Aralar1 OS=Mus musculus OX=10090 GN=Slc25a12 PE=1 SV=1
698	589	Q9CY66|GAR1_MOUSE	67.26	17	17	4823600	3	3	3	Carbamidomethylation	23474	H/ACA ribonucleoprotein complex subunit 1 OS=Mus musculus OX=10090 GN=Gar1 PE=1 SV=1
1051	10089	Q8QZY9|SF3B4_MOUSE	66.31	3	3	659580	1	1	1		44356	Splicing factor 3B subunit 4 OS=Mus musculus OX=10090 GN=Sf3b4 PE=1 SV=1
563	2146	Q99ME2|WDR6_MOUSE	66.28	3	3	2024000	3	3	5		121898	WD repeat-containing protein 6 OS=Mus musculus OX=10090 GN=Wdr6 PE=1 SV=1
594	2333	Q99MR6|SRRT_MOUSE	66.07	7	7	10042000	7	7	7	Deamidation (NQ); Methylation(KR); Phosphorylation (STY)	100452	Serrate RNA effector molecule homolog OS=Mus musculus OX=10090 GN=Srrt PE=1 SV=1
665	916	P62309|RUXG_MOUSE	65.94	26	26	6480900	3	3	3		8496	Small nuclear ribonucleoprotein G OS=Mus musculus OX=10090 GN=Snrpg PE=1 SV=1
719	9991	Q922V4|PLRG1_MOUSE	65.92	11	11	1110100	3	3	3		56938	Pleiotropic regulator 1 OS=Mus musculus OX=10090 GN=Plrg1 PE=1 SV=1
700	47	Q61687|ATRX_MOUSE	65.9	2	2	257020	3	3	3	Carbamidomethylation	278585	Transcriptional regulator ATRX OS=Mus musculus OX=10090 GN=Atrx PE=1 SV=3
683	10063	Q60597|ODO1_MOUSE	65.69	4	4	1580800	3	3	3		116449	2-oxoglutarate dehydrogenase mitochondrial OS=Mus musculus OX=10090 GN=Ogdh PE=1 SV=3
716	1593	Q8BHD7|PTBP3_MOUSE	65.43	8	8	3992900	3	2	3	Carbamidomethylation	56701	Polypyrimidine tract-binding protein 3 OS=Mus musculus OX=10090 GN=Ptbp3 PE=1 SV=1
790	2991	Q4VA53|PDS5B_MOUSE	65.4	2	2	869960	2	2	2		164418	Sister chromatid cohesion protein PDS5 homolog B OS=Mus musculus OX=10090 GN=Pds5b PE=1 SV=1
793	10044	Q2M3X8|PHAR1_MOUSE	65.35	4	4	0	2	2	2		66286	Phosphatase and actin regulator 1 OS=Mus musculus OX=10090 GN=Phactr1 PE=1 SV=1
644	9972	Q99M87|DNJA3_MOUSE	65.28	13	13	695550	3	3	4		52444	DnaJ homolog subfamily A member 3 mitochondrial OS=Mus musculus OX=10090 GN=Dnaja3 PE=1 SV=1
769	14445	Q5SVD0|RFLB_MOUSE	65.21	22	22	0	2	2	3	Carbamidomethylation	23380	Refilin-B OS=Mus musculus OX=10090 GN=Rflnb PE=1 SV=1
760	5422	P61963|DCAF7_MOUSE	65.02	7	7	1387400	2	2	2		38926	DDB1- and CUL4-associated factor 7 OS=Mus musculus OX=10090 GN=Dcaf7 PE=1 SV=1
942	3773	tr|D3Z3N4|D3Z3N4_MOUSE	64.87	3	3	1072400	1	1	1		36869	Heterogeneous nuclear ribonucleoprotein H3 OS=Mus musculus OX=10090 GN=Hnrnph3 PE=1 SV=1
796	917	P62858|RS28_MOUSE	64.29	30	30	5357600	2	2	2		7841	40S ribosomal protein S28 OS=Mus musculus OX=10090 GN=Rps28 PE=1 SV=1
789	332	P60824|CIRBP_MOUSE	64.23	19	19	1053900	2	2	2		18607	Cold-inducible RNA-binding protein OS=Mus musculus OX=10090 GN=Cirbp PE=1 SV=1
1052	7845	Q641K5|NUAK1_MOUSE	64.17	3	3	724170	1	1	1		73662	NUAK family SNF1-like kinase 1 OS=Mus musculus OX=10090 GN=Nuak1 PE=1 SV=1
591	414	P01029|CO4B_MOUSE	64.07	5	5	101490000	5	5	7	Carbamidomethylation	192914	Complement C4-B OS=Mus musculus OX=10090 GN=C4b PE=1 SV=3
902	8674	P39749|FEN1_MOUSE	64	13	13	1630200	2	2	2	Carbamidomethylation; Phosphorylation (STY)	42315	Flap endonuclease 1 OS=Mus musculus OX=10090 GN=Fen1 PE=1 SV=1
726	2859	Q80X50|UBP2L_MOUSE	63.91	3	3	2597800	2	2	2		116799	Ubiquitin-associated protein 2-like OS=Mus musculus OX=10090 GN=Ubap2l PE=1 SV=1
697	2075	Q4PJX1|ODR4_MOUSE	63.86	14	14	1517200	4	4	5	Carbamidomethylation	49998	Protein odr-4 homolog OS=Mus musculus OX=10090 GN=Odr4 PE=1 SV=2
620	10333	Q9D818|SAPC2_MOUSE	63.84	13	13	728080	3	3	4	Carbamidomethylation	42780	Suppressor APC domain-containing protein 2 OS=Mus musculus OX=10090 GN=Sapcd2 PE=1 SV=1
544	4579	Q3TKT4|SMCA4_MOUSE	63.78	5	5	3762000	6	6	6		181426	Transcription activator BRG1 OS=Mus musculus OX=10090 GN=Smarca4 PE=1 SV=1
595	912	P14206|RSSA_MOUSE	63.7	28	28	11791000	4	4	5	Carbamidomethylation	32838	40S ribosomal protein SA OS=Mus musculus OX=10090 GN=Rpsa PE=1 SV=4
865	10295	P80317|TCPZ_MOUSE	63.58	4	4	126150	2	2	3		58004	T-complex protein 1 subunit zeta OS=Mus musculus OX=10090 GN=Cct6a PE=1 SV=3
740	177	Q9Z2D6|MECP2_MOUSE	63.51	5	5	815210	2	2	2		52308	Methyl-CpG-binding protein 2 OS=Mus musculus OX=10090 GN=Mecp2 PE=1 SV=1
626	997	P63330|PP2AA_MOUSE	63.5	23	23	395740	4	4	4	Carbamidomethylation	35608	Serine/threonine-protein phosphatase 2A catalytic subunit alpha isoform OS=Mus musculus OX=10090 GN=Ppp2ca PE=1 SV=1
626	996	P62715|PP2AB_MOUSE	63.5	23	23	395740	4	4	4	Carbamidomethylation	35575	Serine/threonine-protein phosphatase 2A catalytic subunit beta isoform OS=Mus musculus OX=10090 GN=Ppp2cb PE=1 SV=1
757	10032	Q9CQW2|ARL8B_MOUSE	63.15	14	14	1450300	2	2	2		21539	ADP-ribosylation factor-like protein 8B OS=Mus musculus OX=10090 GN=Arl8b PE=1 SV=1
757	10100	Q8VEH3|ARL8A_MOUSE	63.15	14	14	1450300	2	2	2		21390	ADP-ribosylation factor-like protein 8A OS=Mus musculus OX=10090 GN=Arl8a PE=1 SV=1
693	4248	Q6A065|CE170_MOUSE	62.8	2	2	375030	2	2	2	Carbamidomethylation	175049	Centrosomal protein of 170 kDa OS=Mus musculus OX=10090 GN=Cep170 PE=1 SV=2
1053	20438	P30677|GNA14_MOUSE	62.7	6	6	452900	1	1	1		41528	Guanine nucleotide-binding protein subunit alpha-14 OS=Mus musculus OX=10090 GN=Gna14 PE=1 SV=2
1053	20439	P21278|GNA11_MOUSE	62.7	6	6	452900	1	1	1		42024	Guanine nucleotide-binding protein subunit alpha-11 OS=Mus musculus OX=10090 GN=Gna11 PE=1 SV=1
742	5867	P09240|CCKN_MOUSE	62.26	22	22	2292500	2	2	3		12770	Cholecystokinin OS=Mus musculus OX=10090 GN=Cck PE=1 SV=3
628	9938	P47857|PFKAM_MOUSE	62.13	4	4	713390	3	1	3		85269	ATP-dependent 6-phosphofructokinase muscle type OS=Mus musculus OX=10090 GN=Pfkm PE=1 SV=3
664	20408	P30681|HMGB2_MOUSE	62.08	15	15	1587800	2	2	3	Carbamidomethylation	24162	High mobility group protein B2 OS=Mus musculus OX=10090 GN=Hmgb2 PE=1 SV=3
781	9937	Q9DB20|ATPO_MOUSE	61.74	7	7	2508200	1	1	2		23364	ATP synthase subunit O mitochondrial OS=Mus musculus OX=10090 GN=Atp5po PE=1 SV=1
988	9987	P14685|PSMD3_MOUSE	61.5	3	3	394360	1	1	1		60718	26S proteasome non-ATPase regulatory subunit 3 OS=Mus musculus OX=10090 GN=Psmd3 PE=1 SV=3
758	20396	Q8BXK8|AGAP1_MOUSE	61.29	3	3	5745300	2	2	2		94411	Arf-GAP with GTPase ANK repeat and PH domain-containing protein 1 OS=Mus musculus OX=10090 GN=Agap1 PE=1 SV=1
681	6927	Q8BL06|UBP54_MOUSE	61.03	4	4	423440	4	4	4		176663	Inactive ubiquitin carboxyl-terminal hydrolase 54 OS=Mus musculus OX=10090 GN=Usp54 PE=1 SV=2
574	425	Q61881|MCM7_MOUSE	60.71	6	6	1184400	3	3	4		81211	DNA replication licensing factor MCM7 OS=Mus musculus OX=10090 GN=Mcm7 PE=1 SV=1
661	980	Q91VR2|ATPG_MOUSE	60.58	8	8	1986100	2	2	3	Carbamidomethylation	32886	ATP synthase subunit gamma mitochondrial OS=Mus musculus OX=10090 GN=Atp5f1c PE=1 SV=1
964	9957	Q06185|ATP5I_MOUSE	60.54	35	35	2317300	2	2	2		8236	ATP synthase subunit e mitochondrial OS=Mus musculus OX=10090 GN=Atp5me PE=1 SV=2
662	4453	Q3TJZ6|FA98A_MOUSE	60.46	7	7	1757300	2	2	3		55055	Protein FAM98A OS=Mus musculus OX=10090 GN=Fam98a PE=1 SV=1
783	10250	O55176|PJA1_MOUSE	60.1	2	2	80533	1	1	2	Carbamidomethylation	63906	E3 ubiquitin-protein ligase Praja-1 OS=Mus musculus OX=10090 GN=Pja1 PE=1 SV=3
672	1402	Q80TE4|SI1L2_MOUSE	59.99	3	3	0	3	3	3	Carbamidomethylation	189411	Signal-induced proliferation-associated 1-like protein 2 OS=Mus musculus OX=10090 GN=Sipa1l2 PE=1 SV=3
803	10262	Q9DC61|MPPA_MOUSE	59.88	3	3	92264	1	1	2		58279	Mitochondrial-processing peptidase subunit alpha OS=Mus musculus OX=10090 GN=Pmpca PE=1 SV=1
978	9973	Q8BP92|RCN2_MOUSE	59.83	6	6	0	1	1	1		37271	Reticulocalbin-2 OS=Mus musculus OX=10090 GN=Rcn2 PE=1 SV=1
1054	94	Q91Z49|UIF_MOUSE	59.76	4	4	501510	1	1	1		35887	UAP56-interacting factor OS=Mus musculus OX=10090 GN=Fyttd1 PE=1 SV=1
761	4071	Q9CWX9|DDX47_MOUSE	59.61	9	9	864110	2	2	2	Carbamidomethylation	50639	Probable ATP-dependent RNA helicase DDX47 OS=Mus musculus OX=10090 GN=Ddx47 PE=2 SV=2
636	9949	Q8VCB1|NDC1_MOUSE	59.39	7	7	0	2	2	4	Carbamidomethylation	75409	Nucleoporin NDC1 OS=Mus musculus OX=10090 GN=Ndc1 PE=1 SV=1
634	612	Q8BHF7|PGPS1_MOUSE	59.06	5	5	2322500	2	2	4	Deamidation (NQ)	62489	CDP-diacylglycerol--glycerol-3-phosphate 3-phosphatidyltransferase mitochondrial OS=Mus musculus OX=10090 GN=Pgs1 PE=1 SV=1
651	10006	P35276|RAB3D_MOUSE	59.01	14	14	508700	2	1	4		24416	Ras-related protein Rab-3D OS=Mus musculus OX=10090 GN=Rab3d PE=1 SV=1
651	10002	P63011|RAB3A_MOUSE	59.01	14	14	508700	2	1	4		24970	Ras-related protein Rab-3A OS=Mus musculus OX=10090 GN=Rab3a PE=1 SV=1
994	20412	Q8R3Y5|CS047_MOUSE	58.99	4	4	173670	1	1	1		44410	Uncharacterized protein C19orf47 homolog OS=Mus musculus OX=10090 PE=1 SV=2
643	370	O88291|ZN326_MOUSE	58.56	6	6	892190	3	3	3		65225	DBIRD complex subunit ZNF326 OS=Mus musculus OX=10090 GN=Znf326 PE=1 SV=1
721	9895	O88448|KLC2_MOUSE	58.46	9	9	174950	3	3	3		66662	Kinesin light chain 2 OS=Mus musculus OX=10090 GN=Klc2 PE=1 SV=1
875	7638	tr|Q80ZM5|Q80ZM5_MOUSE	58.25	20	20	1792800	3	3	3		20151	H1 histone family member X OS=Mus musculus OX=10090 GN=H1f10 PE=1 SV=1
792	10088	Q9JJ43|RFOX1_MOUSE	58.2	7	7	123030	2	2	2		42678	RNA binding protein fox-1 homolog 1 OS=Mus musculus OX=10090 GN=Rbfox1 PE=1 SV=3
792	10004	Q8BP71|RFOX2_MOUSE	58.2	6	6	123030	2	2	2		47330	RNA binding protein fox-1 homolog 2 OS=Mus musculus OX=10090 GN=Rbfox2 PE=1 SV=2
722	529	Q80YR5|SAFB2_MOUSE	58.14	4	4	135750	3	2	3	Carbamidomethylation	111839	Scaffold attachment factor B2 OS=Mus musculus OX=10090 GN=Safb2 PE=1 SV=2
722	608	D3YXK2|SAFB1_MOUSE	58.14	4	4	135750	3	2	3	Carbamidomethylation	105104	Scaffold attachment factor B1 OS=Mus musculus OX=10090 GN=Safb PE=1 SV=2
654	311	Q5SVQ0|KAT7_MOUSE	58.01	8	8	394220	3	3	3		70641	Histone acetyltransferase KAT7 OS=Mus musculus OX=10090 GN=Kat7 PE=1 SV=1
715	9958	Q99JY0|ECHB_MOUSE	57.82	11	11	961460	4	4	4		51386	Trifunctional enzyme subunit beta mitochondrial OS=Mus musculus OX=10090 GN=Hadhb PE=1 SV=1
943	10109	Q8BMA6|SRP68_MOUSE	57.75	4	4	412880	1	1	1		70574	Signal recognition particle subunit SRP68 OS=Mus musculus OX=10090 GN=Srp68 PE=1 SV=2
764	2568	Q9WUM5|SUCA_MOUSE	57.49	8	8	216660000	2	2	2	Carbamidomethylation	36155	Succinate--CoA ligase [ADP/GDP-forming] subunit alpha mitochondrial OS=Mus musculus OX=10090 GN=Suclg1 PE=1 SV=4
739	4542	P01633|KV5A1_MOUSE	57.3	13	13	0	2	1	3		16434	Ig kappa chain V19-17 OS=Mus musculus OX=10090 GN=Igk-V19-17 PE=1 SV=1
1055	1215	P47962|RL5_MOUSE	57.26	6	6	0	1	1	1	Carbamidomethylation	34401	60S ribosomal protein L5 OS=Mus musculus OX=10090 GN=Rpl5 PE=1 SV=3
1057	20442	Q8VDP6|CDIPT_MOUSE	57.09	5	5	0	1	1	1		23599	CDP-diacylglycerol--inositol 3-phosphatidyltransferase OS=Mus musculus OX=10090 GN=Cdipt PE=1 SV=1
586	7392	Q8VBT0|TMX1_MOUSE	57.08	9	9	1056700	2	2	4	Carbamidomethylation	31396	Thioredoxin-related transmembrane protein 1 OS=Mus musculus OX=10090 GN=Tmx1 PE=1 SV=1
768	11674	P70398|USP9X_MOUSE	56.91	1	1	0	2	2	2		290709	Probable ubiquitin carboxyl-terminal hydrolase FAF-X OS=Mus musculus OX=10090 GN=Usp9x PE=1 SV=2
778	10164	P47955|RLA1_MOUSE	56.88	14	14	3646700	1	1	2		11475	60S acidic ribosomal protein P1 OS=Mus musculus OX=10090 GN=Rplp1 PE=1 SV=1
804	20440	Q8C1Q6|SMIM4_MOUSE	56.7	15	15	2110200	1	1	2		9746	Small integral membrane protein 4 OS=Mus musculus OX=10090 GN=Smim4 PE=1 SV=2
795	20407	Q9Z1Z2|STRAP_MOUSE	56.62	12	12	396940	2	2	2		38442	Serine-threonine kinase receptor-associated protein OS=Mus musculus OX=10090 GN=Strap PE=1 SV=2
708	2945	P14106|C1QB_MOUSE	56.61	8	8	0	2	2	2		26717	Complement C1q subcomponent subunit B OS=Mus musculus OX=10090 GN=C1qb PE=1 SV=2
588	3281	Q3UIL6|PKHA7_MOUSE	56.4	8	8	5531000	5	5	8		126742	Pleckstrin homology domain-containing family A member 7 OS=Mus musculus OX=10090 GN=Plekha7 PE=1 SV=2
1056	20441	Q78XF5|OSTC_MOUSE	56.29	8	8	5912300	1	1	1	Carbamidomethylation	16815	Oligosaccharyltransferase complex subunit OSTC OS=Mus musculus OX=10090 GN=Ostc PE=1 SV=1
689	10027	E9QAT4|SC16A_MOUSE	55.96	3	3	1112200	4	4	4		254200	Protein transport protein Sec16A OS=Mus musculus OX=10090 GN=Sec16a PE=1 SV=1
618	10013	P80318|TCPG_MOUSE	55.8	13	13	3092500	4	4	5		60630	T-complex protein 1 subunit gamma OS=Mus musculus OX=10090 GN=Cct3 PE=1 SV=1
703	1098	Q7TT50|MRCKB_MOUSE	55.69	1	1	541090	2	2	2		194751	Serine/threonine-protein kinase MRCK beta OS=Mus musculus OX=10090 GN=Cdc42bpb PE=1 SV=2
663	20405	P63254|CRIP1_MOUSE	55.43	49	49	2381900	2	2	3	Carbamidomethylation	8550	Cysteine-rich protein 1 OS=Mus musculus OX=10090 GN=Crip1 PE=1 SV=2
846	20390	Q91YT0|NDUV1_MOUSE	55.19	12	12	878840	4	4	5	Carbamidomethylation	50834	NADH dehydrogenase [ubiquinone] flavoprotein 1 mitochondrial OS=Mus musculus OX=10090 GN=Ndufv1 PE=1 SV=1
730	12288	Q6PEM6|GRM2B_MOUSE	54.92	7	7	1500600	2	2	2		49272	GRAM domain-containing protein 2B OS=Mus musculus OX=10090 GN=Gramd2b PE=1 SV=2
725	3500	Q9DBR0|AKAP8_MOUSE	54.9	11	11	359980	3	3	3	Carbamidomethylation	76294	A-kinase anchor protein 8 OS=Mus musculus OX=10090 GN=Akap8 PE=1 SV=1
970	3512	Q60596|XRCC1_MOUSE	54.9	5	5	530350	2	2	2	Carbamidomethylation	68971	DNA repair protein XRCC1 OS=Mus musculus OX=10090 GN=Xrcc1 PE=1 SV=2
1058	801	Q9D824|FIP1_MOUSE	54.68	3	3	750180	1	1	1		64959	Pre-mRNA 3'-end-processing factor FIP1 OS=Mus musculus OX=10090 GN=Fip1l1 PE=1 SV=1
794	9980	Q99JI6|RAP1B_MOUSE	54.66	14	14	5043600	2	2	2		20825	Ras-related protein Rap-1b OS=Mus musculus OX=10090 GN=Rap1b PE=1 SV=2
794	9979	P62835|RAP1A_MOUSE	54.66	14	14	5043600	2	2	2		20987	Ras-related protein Rap-1A OS=Mus musculus OX=10090 GN=Rap1a PE=1 SV=1
756	134	Q9JME5|AP3B2_MOUSE	54.6	3	3	361620	2	2	2		119192	AP-3 complex subunit beta-2 OS=Mus musculus OX=10090 GN=Ap3b2 PE=1 SV=2
724	20392	Q8BZN4|NUAK2_MOUSE	54.42	5	5	577750	3	3	3	Carbamidomethylation	70675	NUAK family SNF1-like kinase 2 OS=Mus musculus OX=10090 GN=Nuak2 PE=1 SV=2
747	4606	Q80VD1|FA98B_MOUSE	54.35	3	3	1261000	1	1	2		45349	Protein FAM98B OS=Mus musculus OX=10090 GN=Fam98b PE=1 SV=1
695	522	Q62318|TIF1B_MOUSE	54.31	4	4	2052000	2	2	2		88847	Transcription intermediary factor 1-beta OS=Mus musculus OX=10090 GN=Trim28 PE=1 SV=3
682	3742	A2APB8|TPX2_MOUSE	54.31	10	10	1178800	5	5	6		85894	Targeting protein for Xklp2 OS=Mus musculus OX=10090 GN=Tpx2 PE=1 SV=1
712	9947	Q8CG48|SMC2_MOUSE	54.28	4	4	308660	4	4	4		134239	Structural maintenance of chromosomes protein 2 OS=Mus musculus OX=10090 GN=Smc2 PE=1 SV=2
799	10160	P08556|RASN_MOUSE	54.05	12	12	1776200	2	2	2		21199	GTPase NRas OS=Mus musculus OX=10090 GN=Nras PE=1 SV=1
799	10158	P32883|RASK_MOUSE	54.05	12	12	1776200	2	2	2		21656	GTPase KRas OS=Mus musculus OX=10090 GN=Kras PE=1 SV=1
765	2821	Q91VE6|MK67I_MOUSE	53.78	9	9	1266500	2	2	2		36265	MKI67 FHA domain-interacting nucleolar phosphoprotein OS=Mus musculus OX=10090 GN=Nifk PE=1 SV=1
770	9948	Q9D819|IPYR_MOUSE	53.78	15	15	0	2	2	2	Carbamidomethylation	32667	Inorganic pyrophosphatase OS=Mus musculus OX=10090 GN=Ppa1 PE=1 SV=1
748	618	P60766|CDC42_MOUSE	53.5	22	22	2580900	3	3	3	Carbamidomethylation	21259	Cell division control protein 42 homolog OS=Mus musculus OX=10090 GN=Cdc42 PE=1 SV=2
702	1051	P80314|TCPB_MOUSE	53.4	9	9	238460	3	3	3		57477	T-complex protein 1 subunit beta OS=Mus musculus OX=10090 GN=Cct2 PE=1 SV=4
650	341	tr|A0A140T8M2|A0A140T8M2_MOUSE	53.33	17	17	1498400	2	1	3		12557	Immunoglobulin kappa variable 12-44 (Fragment) OS=Mus musculus OX=10090 GN=Igkv12-44 PE=4 SV=2
753	9939	P97311|MCM6_MOUSE	53.23	4	4	1181600	3	3	3	Carbamidomethylation	92867	DNA replication licensing factor MCM6 OS=Mus musculus OX=10090 GN=Mcm6 PE=1 SV=1
805	20443	P01942|HBA_MOUSE	53.17	11	11	2116000	1	1	2		15085	Hemoglobin subunit alpha OS=Mus musculus OX=10090 GN=Hba PE=1 SV=2
647	9989	Q8VCK3|TBG2_MOUSE	53.03	11	11	0	2	2	3		51122	Tubulin gamma-2 chain OS=Mus musculus OX=10090 GN=Tubg2 PE=1 SV=1
797	10184	P16254|SRP14_MOUSE	52.96	25	25	578810	2	2	2		12510	Signal recognition particle 14 kDa protein OS=Mus musculus OX=10090 GN=Srp14 PE=1 SV=1
1059	939	tr|A0A075B5R4|A0A075B5R4_MOUSE	52.86	10	10	1825800	1	1	1		12992	Immunoglobulin heavy variable 14-1 (Fragment) OS=Mus musculus OX=10090 GN=Ighv14-1 PE=4 SV=1
1059	938	tr|A0A075B5R9|A0A075B5R9_MOUSE	52.86	10	10	1825800	1	1	1		12975	Immunoglobulin heavy variable V14-3 (Fragment) OS=Mus musculus OX=10090 GN=Ighv14-3 PE=4 SV=1
684	3823	A2AGT5|CKAP5_MOUSE	52.66	3	3	210230	3	3	3		225633	Cytoskeleton-associated protein 5 OS=Mus musculus OX=10090 GN=Ckap5 PE=1 SV=1
1070	12870	P62743|AP2S1_MOUSE	52.65	6	6	1178500	1	1	1		17018	AP-2 complex subunit sigma OS=Mus musculus OX=10090 GN=Ap2s1 PE=1 SV=1
798	10061	Q922Q1|MARC2_MOUSE	52.48	8	8	254680	2	2	2		38194	Mitochondrial amidoxime reducing component 2 OS=Mus musculus OX=10090 GN=Mtarc2 PE=1 SV=1
1060	10052	P36552|HEM6_MOUSE	52.39	3	3	616350	1	1	1		49715	Oxygen-dependent coproporphyrinogen-III oxidase mitochondrial OS=Mus musculus OX=10090 GN=Cpox PE=1 SV=2
1014	472	Q3UYV9|NCBP1_MOUSE	52.24	2	2	848400	1	1	1	Carbamidomethylation	91927	Nuclear cap-binding protein subunit 1 OS=Mus musculus OX=10090 GN=Ncbp1 PE=1 SV=2
680	4369	Q9R099|TBL2_MOUSE	52.19	13	13	3872200	4	4	4	Carbamidomethylation	49584	Transducin beta-like protein 2 OS=Mus musculus OX=10090 GN=Tbl2 PE=1 SV=2
777	2331	P63158|HMGB1_MOUSE	51.87	7	7	555570	1	1	2	Carbamidomethylation	24894	High mobility group protein B1 OS=Mus musculus OX=10090 GN=Hmgb1 PE=1 SV=2
973	3718	Q8K4Z5|SF3A1_MOUSE	51.84	4	4	0	2	2	2		88545	Splicing factor 3A subunit 1 OS=Mus musculus OX=10090 GN=Sf3a1 PE=1 SV=1
775	962	Q8R2E9|ERO1B_MOUSE	51.81	9	9	1818800	2	2	3	Carbamidomethylation	53518	ERO1-like protein beta OS=Mus musculus OX=10090 GN=Ero1b PE=1 SV=1
736	378	tr|A0A2I3BPG9|A0A2I3BPG9_MOUSE	51.72	15	15	11471000	2	2	3	Carbamidomethylation	12455	Ribosomal protein L36A pseudogene 1 OS=Mus musculus OX=10090 GN=Rpl36a-ps1 PE=3 SV=1
736	377	P83882|RL36A_MOUSE	51.72	15	15	11471000	2	2	3	Carbamidomethylation	12441	60S ribosomal protein L36a OS=Mus musculus OX=10090 GN=Rpl36a PE=3 SV=2
1008	8357	P23116|EIF3A_MOUSE	51.61	1	1	1168500	1	1	1		161936	Eukaryotic translation initiation factor 3 subunit A OS=Mus musculus OX=10090 GN=Eif3a PE=1 SV=5
1061	7521	P70255|NFIC_MOUSE	51.56	7	7	0	1	1	1		48768	Nuclear factor 1 C-type OS=Mus musculus OX=10090 GN=Nfic PE=1 SV=1
900	972	Q8K2C9|HACD3_MOUSE	51.51	6	6	4083100	1	1	1		43131	Very-long-chain (3R)-3-hydroxyacyl-CoA dehydratase 3 OS=Mus musculus OX=10090 GN=Hacd3 PE=1 SV=2
832	515	Q0VBL3|RBM15_MOUSE	51.47	6	6	2574300	4	4	4		105722	RNA-binding protein 15 OS=Mus musculus OX=10090 GN=Rbm15 PE=1 SV=1
766	9954	Q80WJ7|LYRIC_MOUSE	51.42	6	6	585980	2	2	2		63846	Protein LYRIC OS=Mus musculus OX=10090 GN=Mtdh PE=1 SV=1
732	10143	Q8VHR5|P66B_MOUSE	51.03	4	4	686850	2	2	2		65411	Transcriptional repressor p66-beta OS=Mus musculus OX=10090 GN=Gatad2b PE=1 SV=1
957	920	P62892|RL39_MOUSE	50.99	20	20	10693000	1	1	1		6407	60S ribosomal protein L39 OS=Mus musculus OX=10090 GN=Rpl39 PE=1 SV=2
706	9970	Q9CY27|TECR_MOUSE	50.81	8	8	2958000	2	2	2	Carbamidomethylation	36090	Very-long-chain enoyl-CoA reductase OS=Mus musculus OX=10090 GN=Tecr PE=1 SV=1
1062	10181	Q8CBE3|WDR37_MOUSE	50.65	3	3	0	1	1	1		55046	WD repeat-containing protein 37 OS=Mus musculus OX=10090 GN=Wdr37 PE=1 SV=1
738	1933	Q9R226|KHDR3_MOUSE	50.55	9	9	0	2	2	2		38808	KH domain-containing RNA-binding signal transduction-associated protein 3 OS=Mus musculus OX=10090 GN=Khdrbs3 PE=1 SV=1
737	777	Q922K7|NOP2_MOUSE	50.46	3	3	0	2	2	2		86752	Probable 28S rRNA (cytosine-C(5))-methyltransferase OS=Mus musculus OX=10090 GN=Nop2 PE=1 SV=1
991	20422	Q8VC31|CCDC9_MOUSE	50.38	2	2	577060	1	1	1		61446	Coiled-coil domain-containing protein 9 OS=Mus musculus OX=10090 GN=Ccdc9 PE=1 SV=1
1063	770	tr|A0A075B666|A0A075B666_MOUSE	50.33	14	14	0	1	1	1		12709	Immunoglobulin kappa chain variable 13-85 (Fragment) OS=Mus musculus OX=10090 GN=Igkv13-85 PE=4 SV=5
1063	769	tr|A0A140T8N3|A0A140T8N3_MOUSE	50.33	14	14	0	1	1	1		12617	Immunoglobulin kappa chain variable 13-84 (Fragment) OS=Mus musculus OX=10090 GN=Igkv13-84 PE=4 SV=2
992	475	Q02105|C1QC_MOUSE	50.11	5	5	0	1	1	1		25992	Complement C1q subcomponent subunit C OS=Mus musculus OX=10090 GN=C1qc PE=1 SV=2
1026	1109	Q9JM76|ARPC3_MOUSE	49.99	8	8	3659400	2	2	2		20525	Actin-related protein 2/3 complex subunit 3 OS=Mus musculus OX=10090 GN=Arpc3 PE=1 SV=3
704	792	Q920Q8|NS1BP_MOUSE	49.98	5	5	1958700	3	3	4	Carbamidomethylation	71581	Influenza virus NS1A-binding protein homolog OS=Mus musculus OX=10090 GN=Ivns1abp PE=1 SV=2
995	956	Q9D554|SF3A3_MOUSE	49.74	2	2	0	1	1	1		58842	Splicing factor 3A subunit 3 OS=Mus musculus OX=10090 GN=Sf3a3 PE=1 SV=2
751	9936	Q8R1B4|EIF3C_MOUSE	49.7	5	5	973250	3	3	3		105531	Eukaryotic translation initiation factor 3 subunit C OS=Mus musculus OX=10090 GN=Eif3c PE=1 SV=1
607	9943	Q64337|SQSTM_MOUSE	49.48	8	8	3104100	2	2	4	Carbamidomethylation	48163	Sequestosome-1 OS=Mus musculus OX=10090 GN=Sqstm1 PE=1 SV=1
806	10251	Q9CRC0|VKOR1_MOUSE	49.42	8	8	2402500	1	1	2	Carbamidomethylation	17768	Vitamin K epoxide reductase complex subunit 1 OS=Mus musculus OX=10090 GN=Vkorc1 PE=1 SV=1
963	8426	Q8BH74|NU107_MOUSE	49.35	4	4	1029700	2	2	2		106717	Nuclear pore complex protein Nup107 OS=Mus musculus OX=10090 GN=Nup107 PE=1 SV=1
754	10055	P46935|NEDD4_MOUSE	49.22	6	6	118290	3	3	3	Carbamidomethylation	102706	E3 ubiquitin-protein ligase NEDD4 OS=Mus musculus OX=10090 GN=Nedd4 PE=1 SV=3
1064	757	B2RRE7|OTUD4_MOUSE	49.05	1	1	0	1	1	1		123055	OTU domain-containing protein 4 OS=Mus musculus OX=10090 GN=Otud4 PE=1 SV=1
1065	11448	O08599|STXB1_MOUSE	48.79	2	2	0	1	1	1		67569	Syntaxin-binding protein 1 OS=Mus musculus OX=10090 GN=Stxbp1 PE=1 SV=2
711	3936	Q7TPD0|INT3_MOUSE	48.64	3	3	13432000	2	2	3		117938	Integrator complex subunit 3 OS=Mus musculus OX=10090 GN=Ints3 PE=1 SV=2
999	20427	Q6S5C2|GNPTG_MOUSE	48.56	13	13	0	1	1	1	Carbamidomethylation	34169	N-acetylglucosamine-1-phosphotransferase subunit gamma OS=Mus musculus OX=10090 GN=Gnptg PE=1 SV=1
896	3620	Q6ZQ88|KDM1A_MOUSE	48.33	2	2	0	1	1	1		92851	Lysine-specific histone demethylase 1A OS=Mus musculus OX=10090 GN=Kdm1a PE=1 SV=2
874	301	Q8CJF7|ELYS_MOUSE	48.17	3	3	129390	3	3	3		247644	Protein ELYS OS=Mus musculus OX=10090 GN=Ahctf1 PE=1 SV=1
892	2327	Q62036|CP131_MOUSE	48.06	5	5	0	2	2	2		120313	Centrosomal protein of 131 kDa OS=Mus musculus OX=10090 GN=Cep131 PE=1 SV=2
1066	10400	P55096|ABCD3_MOUSE	48.05	3	3	0	1	1	1		75475	ATP-binding cassette sub-family D member 3 OS=Mus musculus OX=10090 GN=Abcd3 PE=1 SV=2
879	20400	Q5SV80|MYO19_MOUSE	48.05	3	3	0	1	1	1		108075	Unconventional myosin-XIX OS=Mus musculus OX=10090 GN=Myo19 PE=1 SV=1
985	11133	Q8VDG3|PARN_MOUSE	48.03	2	2	397940	1	1	1		71559	Poly(A)-specific ribonuclease PARN OS=Mus musculus OX=10090 GN=Parn PE=1 SV=1
717	381	Q99MJ9|DDX50_MOUSE	47.97	5	5	195970	3	2	3	Carbamidomethylation	82176	ATP-dependent RNA helicase DDX50 OS=Mus musculus OX=10090 GN=Ddx50 PE=2 SV=1
745	10082	Q9CY50|SSRA_MOUSE	47.88	8	8	3465100	2	2	3		32065	Translocon-associated protein subunit alpha OS=Mus musculus OX=10090 GN=Ssr1 PE=1 SV=1
746	9677	Q8BKX1|BAIP2_MOUSE	47.87	5	5	891610	2	2	4		59237	Brain-specific angiogenesis inhibitor 1-associated protein 2 OS=Mus musculus OX=10090 GN=Baiap2 PE=1 SV=2
692	9955	tr|Q91VA7|Q91VA7_MOUSE	47.86	14	14	899680	4	4	5		42195	Isocitrate dehydrogenase [NAD] subunit mitochondrial OS=Mus musculus OX=10090 GN=Idh3b PE=1 SV=1
1067	10690	Q00493|CBPE_MOUSE	47.66	3	3	0	1	1	1		53256	Carboxypeptidase E OS=Mus musculus OX=10090 GN=Cpe PE=1 SV=2
779	1082	Q64012|RALY_MOUSE	47.54	4	4	1684300	1	1	2		33188	RNA-binding protein Raly OS=Mus musculus OX=10090 GN=Raly PE=1 SV=3
1068	10248	Q8C7X2|EMC1_MOUSE	47.36	2	2	385430	1	1	1		111605	ER membrane protein complex subunit 1 OS=Mus musculus OX=10090 GN=Emc1 PE=1 SV=1
1069	4648	O70311|NMT2_MOUSE	47.36	2	2	0	1	1	1	Carbamidomethylation	60484	Glycylpeptide N-tetradecanoyltransferase 2 OS=Mus musculus OX=10090 GN=Nmt2 PE=1 SV=1
688	238	A2AKX3|SETX_MOUSE	47.33	4	4	402940	4	4	4	Carbamidomethylation	297588	Probable helicase senataxin OS=Mus musculus OX=10090 GN=Setx PE=1 SV=1
605	1107	O55142|RL35A_MOUSE	47.27	23	23	19006000	5	5	6		12554	60S ribosomal protein L35a OS=Mus musculus OX=10090 GN=Rpl35a PE=1 SV=2
946	5718	P54276|MSH6_MOUSE	47.14	1	1	0	1	1	1		151083	DNA mismatch repair protein Msh6 OS=Mus musculus OX=10090 GN=Msh6 PE=1 SV=3
932	6375	Q3UUQ7|PGAP1_MOUSE	47.12	2	2	1657000	1	1	1		104578	GPI inositol-deacylase OS=Mus musculus OX=10090 GN=Pgap1 PE=1 SV=3
958	13989	Q9R0Q4|MO4L2_MOUSE	46.97	7	7	775870	1	1	2		32184	Mortality factor 4-like protein 2 OS=Mus musculus OX=10090 GN=Morf4l2 PE=1 SV=1
763	10012	Q7TSJ2|MAP6_MOUSE	46.89	3	3	176040	2	2	2		96450	Microtubule-associated protein 6 OS=Mus musculus OX=10090 GN=Map6 PE=1 SV=2
694	9977	Q9QYJ0|DNJA2_MOUSE	46.82	5	5	1340300	2	2	3	Carbamidomethylation	45746	DnaJ homolog subfamily A member 2 OS=Mus musculus OX=10090 GN=Dnaja2 PE=1 SV=1
776	10241	tr|A0A0J9YTR2|A0A0J9YTR2_MOUSE	46.8	12	12	0	1	1	2		10829	RIKEN cDNA 0610012G03 gene OS=Mus musculus OX=10090 GN=0610012G03Rik PE=1 SV=1
800	10056	P29387|GBB4_MOUSE	46.8	13	13		2	0	2	Carbamidomethylation	37379	Guanine nucleotide-binding protein subunit beta-4 OS=Mus musculus OX=10090 GN=Gnb4 PE=1 SV=4
1027	10059	Q9D6R2|IDH3A_MOUSE	46.7	3	3	0	1	1	1		39639	Isocitrate dehydrogenase [NAD] subunit alpha mitochondrial OS=Mus musculus OX=10090 GN=Idh3a PE=1 SV=1
755	9950	P84084|ARF5_MOUSE	46.56	17	17	0	2	1	2		20530	ADP-ribosylation factor 5 OS=Mus musculus OX=10090 GN=Arf5 PE=1 SV=2
965	10905	Q66GT5|PTPM1_MOUSE	46.4	10	10	1564400	2	2	2		21943	Phosphatidylglycerophosphatase and protein-tyrosine phosphatase 1 OS=Mus musculus OX=10090 GN=Ptpmt1 PE=1 SV=1
911	20395	P67778|PHB_MOUSE	46.38	18	18	52339	3	3	3		29820	Prohibitin OS=Mus musculus OX=10090 GN=Phb PE=1 SV=1
984	10025	Q7TSH6|SCAF4_MOUSE	46.28	1	1	0	1	1	1		129056	SR-related and CTD-associated factor 4 OS=Mus musculus OX=10090 GN=Scaf4 PE=1 SV=1
984	9714	Q6DID3|SCAF8_MOUSE	46.28	1	1	0	1	1	1		139572	SR-related and CTD-associated factor 8 OS=Mus musculus OX=10090 GN=Scaf8 PE=1 SV=1
961	13485	Q8R0J1|PKHG6_MOUSE	46.07	3	3	46161	2	2	2		89148	Pleckstrin homology domain-containing family G member 6 OS=Mus musculus OX=10090 GN=Plekhg6 PE=2 SV=2
1071	10113	Q9DCX2|ATP5H_MOUSE	45.77	7	7	1972900	1	1	1	Carbamidomethylation	18749	ATP synthase subunit d mitochondrial OS=Mus musculus OX=10090 GN=Atp5pd PE=1 SV=3
801	10183	P97376|FRG1_MOUSE	45.71	12	12	0	2	2	2		29127	Protein FRG1 OS=Mus musculus OX=10090 GN=Frg1 PE=1 SV=2
922	20402	P97329|KI20A_MOUSE	45.58	3	3	0	2	2	2	Carbamidomethylation	99876	Kinesin-like protein KIF20A OS=Mus musculus OX=10090 GN=Kif20a PE=1 SV=1
1072	9106	Q9CYH6|RRS1_MOUSE	45.35	3	3	0	1	1	1		41552	Ribosome biogenesis regulatory protein homolog OS=Mus musculus OX=10090 GN=Rrs1 PE=1 SV=1
883	450	Q80TP3|UBR5_MOUSE	45.33	1	1	56869	1	1	1		308351	E3 ubiquitin-protein ligase UBR5 OS=Mus musculus OX=10090 GN=Ubr5 PE=1 SV=2
905	20414	A2AJA9|AJM1_MOUSE	45.23	2	2	0	1	1	1		107186	Apical junction component 1 homolog OS=Mus musculus OX=10090 GN=Ajm1 PE=1 SV=1
1028	10049	P46471|PRS7_MOUSE	45.15	5	5	0	1	1	2		48648	26S proteasome regulatory subunit 7 OS=Mus musculus OX=10090 GN=Psmc2 PE=1 SV=5
1073	20446	P70349|HINT1_MOUSE	45.02	19	19	0	1	1	1		13777	Adenosine 5'-monophosphoramidase HINT1 OS=Mus musculus OX=10090 GN=Hint1 PE=1 SV=3
707	10039	Q9CQE8|RTRAF_MOUSE	44.77	13	13	1428700	2	2	2	Carbamidomethylation	28152	RNA transcription translation and transport factor protein OS=Mus musculus OX=10090 GN=RTRAF PE=1 SV=1
1074	20434	O70443|GNAZ_MOUSE	44.46	4	4	338020	1	1	1		40850	Guanine nucleotide-binding protein G(z) subunit alpha OS=Mus musculus OX=10090 GN=Gnaz PE=1 SV=4
673	779	Q9QYX7|PCLO_MOUSE	44.45	0	0	0	2	1	2		550842	Protein piccolo OS=Mus musculus OX=10090 GN=Pclo PE=1 SV=4
1076	20447	Q9CZX0|ELP3_MOUSE	44.31	2	2	0	1	1	1		62385	Elongator complex protein 3 OS=Mus musculus OX=10090 GN=Elp3 PE=1 SV=1
771	2864	Q9D883|U2AF1_MOUSE	44.26	14	14	2483100	2	2	3	Carbamidomethylation	27815	Splicing factor U2AF 35 kDa subunit OS=Mus musculus OX=10090 GN=U2af1 PE=1 SV=4
1075	6362	Q8R323|RFC3_MOUSE	44.16	4	4	0	1	1	1		40526	Replication factor C subunit 3 OS=Mus musculus OX=10090 GN=Rfc3 PE=1 SV=1
914	12616	Q924L1|LTMD1_MOUSE	44.11	6	6	427660	2	2	2		41701	LETM1 domain-containing protein 1 OS=Mus musculus OX=10090 GN=Letmd1 PE=1 SV=1
979	2055	E9PZJ8|ASCC3_MOUSE	44.02	0	0	205410	1	1	1		250555	Activating signal cointegrator 1 complex subunit 3 OS=Mus musculus OX=10090 GN=Ascc3 PE=1 SV=1
709	10137	Q91W50|CSDE1_MOUSE	43.96	2	2	442140	1	1	2		88791	Cold shock domain-containing protein E1 OS=Mus musculus OX=10090 GN=Csde1 PE=1 SV=1
894	1539	Q05920|PYC_MOUSE	43.88	1	1	400900	1	1	1		129684	Pyruvate carboxylase mitochondrial OS=Mus musculus OX=10090 GN=Pc PE=1 SV=1
1077	7656	P57776|EF1D_MOUSE	43.85	5	5	0	1	1	1		31293	Elongation factor 1-delta OS=Mus musculus OX=10090 GN=Eef1d PE=1 SV=3
907	20448	Q61335|BAP31_MOUSE	43.84	9	9	1952400	1	1	4		27957	B-cell receptor-associated protein 31 OS=Mus musculus OX=10090 GN=Bcap31 PE=1 SV=4
971	20416	Q99KX1|MLF2_MOUSE	43.82	16	16	934560	2	2	2		28055	Myeloid leukemia factor 2 OS=Mus musculus OX=10090 GN=Mlf2 PE=1 SV=1
744	10254	Q9DC28|KC1D_MOUSE	43.7	3	3	766700	1	1	2		47316	Casein kinase I isoform delta OS=Mus musculus OX=10090 GN=Csnk1d PE=1 SV=2
772	9940	Q9QZE5|COPG1_MOUSE	43.67	3	3	211340	2	2	2		97513	Coatomer subunit gamma-1 OS=Mus musculus OX=10090 GN=Copg1 PE=1 SV=1
807	743	Q9CYR0|SSBP_MOUSE	43.53	8	8	1363600	1	1	2		17319	Single-stranded DNA-binding protein mitochondrial OS=Mus musculus OX=10090 GN=Ssbp1 PE=1 SV=1
1078	4603	P28740|KIF2A_MOUSE	43.36	2	2	0	1	1	1		79756	Kinesin-like protein KIF2A OS=Mus musculus OX=10090 GN=Kif2a PE=1 SV=2
1079	20449	Q9R0Q7|TEBP_MOUSE	43.35	11	11	906680	1	1	1	Carbamidomethylation	18721	Prostaglandin E synthase 3 OS=Mus musculus OX=10090 GN=Ptges3 PE=1 SV=1
749	122	Q8BGS1|E41L5_MOUSE	43.26	5	5	0	3	2	3		81635	Band 4.1-like protein 5 OS=Mus musculus OX=10090 GN=Epb41l5 PE=1 SV=1
909	8118	P60122|RUVB1_MOUSE	43.16	9	9	258600	3	3	3		50214	RuvB-like 1 OS=Mus musculus OX=10090 GN=Ruvbl1 PE=1 SV=1
889	1270	Q61171|PRDX2_MOUSE	43.15	11	11	858800	2	2	2		21779	Peroxiredoxin-2 OS=Mus musculus OX=10090 GN=Prdx2 PE=1 SV=3
699	10372	Q9CVB6|ARPC2_MOUSE	43.1	19	19	6436700	4	4	4	Carbamidomethylation	34357	Actin-related protein 2/3 complex subunit 2 OS=Mus musculus OX=10090 GN=Arpc2 PE=1 SV=3
727	10053	Q9DBG3|AP2B1_MOUSE	43.02	4	4	4007700	4	4	4	Carbamidomethylation	104583	AP-2 complex subunit beta OS=Mus musculus OX=10090 GN=Ap2b1 PE=1 SV=1
802	1013	P15532|NDKA_MOUSE	42.93	24	24	5088600	2	2	2		17208	Nucleoside diphosphate kinase A OS=Mus musculus OX=10090 GN=Nme1 PE=1 SV=1
1080	20450	Q9CQ69|QCR8_MOUSE	42.86	16	16	130160	1	1	1		9768	Cytochrome b-c1 complex subunit 8 OS=Mus musculus OX=10090 GN=Uqcrq PE=1 SV=3
876	20397	Q3UKJ7|SMU1_MOUSE	42.86	11	11	2723700	3	3	3		57544	WD40 repeat-containing protein SMU1 OS=Mus musculus OX=10090 GN=Smu1 PE=2 SV=2
767	9733	Q8BI72|CARF_MOUSE	42.51	5	5	0	2	2	2		59745	CDKN2A-interacting protein OS=Mus musculus OX=10090 GN=Cdkn2aip PE=1 SV=1
918	11073	Q91YE6|IPO9_MOUSE	42.26	5	5	0	2	2	2		116052	Importin-9 OS=Mus musculus OX=10090 GN=Ipo9 PE=1 SV=3
1081	20451	Q99KF1|TMED9_MOUSE	41.93	4	4	0	1	1	1		27127	Transmembrane emp24 domain-containing protein 9 OS=Mus musculus OX=10090 GN=Tmed9 PE=1 SV=2
859	1370	P27546|MAP4_MOUSE	41.77	4	4	4063900	3	3	3		117429	Microtubule-associated protein 4 OS=Mus musculus OX=10090 GN=Map4 PE=1 SV=3
710	20399	Q8BHS3|RBM22_MOUSE	41.59	7	7	607170	2	2	3	Carbamidomethylation	46896	Pre-mRNA-splicing factor RBM22 OS=Mus musculus OX=10090 GN=Rbm22 PE=1 SV=1
1082	20431	Q9DAP7|ASF1B_MOUSE	41.57	10	10	760470	1	1	1		22464	Histone chaperone ASF1B OS=Mus musculus OX=10090 GN=Asf1b PE=1 SV=1
685	415	Q7TSC1|PRC2A_MOUSE	41.47	4	4	13609000	4	4	4		229200	Protein PRRC2A OS=Mus musculus OX=10090 GN=Prrc2a PE=1 SV=1
1083	10169	tr|D3Z5S8|D3Z5S8_MOUSE	41.46	3	3	292090	1	1	1		50793	Terminal nucleotidyltransferase 5A OS=Mus musculus OX=10090 GN=Tent5a PE=1 SV=2
1084	9956	Q9D1M7|FKB11_MOUSE	41.22	9	9	3005600	1	1	1		22137	Peptidyl-prolyl cis-trans isomerase FKBP11 OS=Mus musculus OX=10090 GN=Fkbp11 PE=1 SV=1
1085	20452	Q9DC70|NDUS7_MOUSE	41.19	8	8	170980	1	1	1		24683	NADH dehydrogenase [ubiquinone] iron-sulfur protein 7 mitochondrial OS=Mus musculus OX=10090 GN=Ndufs7 PE=1 SV=1
1086	12843	O35465|FKBP8_MOUSE	41.14	4	4	0	1	1	1		43529	Peptidyl-prolyl cis-trans isomerase FKBP8 OS=Mus musculus OX=10090 GN=Fkbp8 PE=1 SV=2
741	11416	P63024|VAMP3_MOUSE	41.11	23	23	0	1	1	2		11480	Vesicle-associated membrane protein 3 OS=Mus musculus OX=10090 GN=Vamp3 PE=1 SV=1
741	12453	P63044|VAMP2_MOUSE	41.11	21	21	0	1	1	2		12691	Vesicle-associated membrane protein 2 OS=Mus musculus OX=10090 GN=Vamp2 PE=1 SV=2
944	10279	Q62277|SYPH_MOUSE	41.1	3	3	0	1	1	1		34025	Synaptophysin OS=Mus musculus OX=10090 GN=Syp PE=1 SV=2
1087	6100	Q505F5|LRC47_MOUSE	40.88	2	2	641640	1	1	1		63590	Leucine-rich repeat-containing protein 47 OS=Mus musculus OX=10090 GN=Lrrc47 PE=1 SV=1
1088	7085	tr|A0A075B5Q9|A0A075B5Q9_MOUSE	40.85	16	16	1138400	1	1	1		12943	Immunoglobulin heavy variable 5-15 OS=Mus musculus OX=10090 GN=Ighv5-15 PE=4 SV=1
1088	20455	P18525|HVM54_MOUSE	40.85	16	16	1138400	1	1	1		12872	Ig heavy chain V region 5-84 OS=Mus musculus OX=10090 PE=1 SV=1
1088	20454	tr|A0A075B5Q4|A0A075B5Q4_MOUSE	40.85	16	16	1138400	1	1	1		13075	Immunoglobulin heavy variable 5-12 (Fragment) OS=Mus musculus OX=10090 GN=Ighv5-12 PE=4 SV=1
1089	11225	Q8K4G5|ABLM1_MOUSE	40.81	2	2	473290	1	1	1		96805	Actin-binding LIM protein 1 OS=Mus musculus OX=10090 GN=Ablim1 PE=1 SV=1
1029	1066	tr|G3UXL2|G3UXL2_MOUSE	40.81	3	3	0	1	1	1		34824	Ribose-phosphate diphosphokinase OS=Mus musculus OX=10090 GN=Prps1l3 PE=3 SV=1
1029	1065	Q9D7G0|PRPS1_MOUSE	40.81	3	3	0	1	1	1		34834	Ribose-phosphate pyrophosphokinase 1 OS=Mus musculus OX=10090 GN=Prps1 PE=1 SV=4
1029	1064	tr|Q8C5R8|Q8C5R8_MOUSE	40.81	3	3	0	1	1	1		34820	Ribose-phosphate diphosphokinase OS=Mus musculus OX=10090 GN=Prps1l1 PE=1 SV=1
808	8740	Q06507|ATF4_MOUSE	40.78	3	3	721550	1	1	2		38355	Cyclic AMP-dependent transcription factor ATF-4 OS=Mus musculus OX=10090 GN=Atf4 PE=1 SV=2
1090	598	Q91W39|NCOA5_MOUSE	40.71	2	2	0	1	1	1		65319	Nuclear receptor coactivator 5 OS=Mus musculus OX=10090 GN=Ncoa5 PE=1 SV=1
893	4281	tr|Q6DFZ1|Q6DFZ1_MOUSE	40.61	1	1	0	1	1	1		206781	Golgi-specific brefeldin A-resistance factor 1 OS=Mus musculus OX=10090 GN=Gbf1 PE=1 SV=1
1091	13095	Q5HZI2|C2C4C_MOUSE	40.54	4	4	120550	1	1	1		44614	C2 calcium-dependent domain-containing protein 4C OS=Mus musculus OX=10090 GN=C2cd4c PE=1 SV=1
1092	10226	Q9D958|SPCS1_MOUSE	40.44	8	8	538940	1	1	1		18186	Signal peptidase complex subunit 1 OS=Mus musculus OX=10090 GN=Spcs1 PE=2 SV=3
780	10022	Q921F4|HNRLL_MOUSE	40.39	3	3	135260	1	1	2		64125	Heterogeneous nuclear ribonucleoprotein L-like OS=Mus musculus OX=10090 GN=Hnrnpll PE=1 SV=3
1093	20456	Q3THS6|METK2_MOUSE	40.24	4	4	112470	1	1	1		43689	S-adenosylmethionine synthase isoform type-2 OS=Mus musculus OX=10090 GN=Mat2a PE=1 SV=2
1003	4214	P32233|DRG1_MOUSE	40.2	4	4	0	1	1	1		40512	Developmentally-regulated GTP-binding protein 1 OS=Mus musculus OX=10090 GN=Drg1 PE=1 SV=1
774	5880	Q9WUQ2|PREB_MOUSE	39.99	6	6	1663600	2	2	3		45437	Prolactin regulatory element-binding protein OS=Mus musculus OX=10090 GN=Preb PE=1 SV=1
809	10105	tr|E9PXC0|E9PXC0_MOUSE	39.87	4	4	73709	1	1	2		55816	Signal recognition particle 54 kDa protein OS=Mus musculus OX=10090 GN=Srp54c PE=1 SV=1
809	10104	P14576|SRP54_MOUSE	39.87	4	4	73709	1	1	2		55721	Signal recognition particle 54 kDa protein OS=Mus musculus OX=10090 GN=Srp54 PE=1 SV=2
915	20398	Q9WVM1|RGAP1_MOUSE	39.77	5	5	0	2	2	2	Carbamidomethylation	70159	Rac GTPase-activating protein 1 OS=Mus musculus OX=10090 GN=Racgap1 PE=1 SV=1
1094	205	Q9D0F4|NKAP_MOUSE	39.77	4	4	418570	1	1	1		47227	NF-kappa-B-activating protein OS=Mus musculus OX=10090 GN=Nkap PE=2 SV=1
1095	20457	Q9D8V0|HM13_MOUSE	39.71	3	3	689280	1	1	1		41748	Minor histocompatibility antigen H13 OS=Mus musculus OX=10090 GN=Hm13 PE=1 SV=1
1005	10318	Q8VE33|GD1L1_MOUSE	39.67	4	4	68398	1	1	1		42318	Ganglioside-induced differentiation-associated protein 1-like 1 OS=Mus musculus OX=10090 GN=Gdap1l1 PE=1 SV=1
1096	20458	Q9R1Q7|PLP2_MOUSE	39.21	8	8	0	1	1	1		16608	Proteolipid protein 2 OS=Mus musculus OX=10090 GN=Plp2 PE=1 SV=1
843	485	P97868|RBBP6_MOUSE	39.2	2	2	0	2	2	2		199586	E3 ubiquitin-protein ligase RBBP6 OS=Mus musculus OX=10090 GN=Rbbp6 PE=1 SV=5
878	10288	Q9D662|SC23B_MOUSE	39.11	4	4	1798300	2	2	2		86437	Protein transport protein Sec23B OS=Mus musculus OX=10090 GN=Sec23b PE=1 SV=1
929	1131	Q9QYC3|BHA15_MOUSE	38.95	15	15	393530	1	1	1		22150	Class A basic helix-loop-helix protein 15 OS=Mus musculus OX=10090 GN=Bhlha15 PE=1 SV=1
853	9994	P26638|SYSC_MOUSE	38.61	3	3	376180	1	1	1		58389	Serine--tRNA ligase cytoplasmic OS=Mus musculus OX=10090 GN=Sars1 PE=1 SV=3
1097	9302	Q61074|PPM1G_MOUSE	38.49	3	3	127180	1	1	1		58728	Protein phosphatase 1G OS=Mus musculus OX=10090 GN=Ppm1g PE=1 SV=3
847	3192	tr|Q68FM7|Q68FM7_MOUSE	38.42	5	5	115430	4	4	4		171802	Rho guanine nucleotide exchange factor (GEF) 11 OS=Mus musculus OX=10090 GN=Arhgef11 PE=1 SV=1
936	594	tr|A0A0B4J1J2|A0A0B4J1J2_MOUSE	38.39	10	10	0	1	1	1		12600	Immunoglobulin kappa chain variable 5-43 (Fragment) OS=Mus musculus OX=10090 GN=Igkv5-43 PE=1 SV=1
936	595	tr|A0A0B4J1J1|A0A0B4J1J1_MOUSE	38.39	10	10	0	1	1	1		12718	Immunoglobulin kappa chain variable 5-45 (Fragment) OS=Mus musculus OX=10090 GN=Igkv5-45 PE=1 SV=1
936	909	tr|A0A075B5M7|A0A075B5M7_MOUSE	38.39	13	13	0	1	1	1		10345	Immunoglobulin kappa variable 5-39 OS=Mus musculus OX=10090 GN=Igkv5-39 PE=1 SV=7
1098	10568	A2AI08|TPRN_MOUSE	38.35	3	3	0	1	1	1		80089	Taperin OS=Mus musculus OX=10090 GN=Tprn PE=1 SV=1
1013	69	tr|Q9ER67|Q9ER67_MOUSE	38.21	1	1	0	1	1	1		65401	MAGE family member D2 OS=Mus musculus OX=10090 GN=Maged2 PE=1 SV=1
872	2982	Q9EST3|4ET_MOUSE	37.94	3	3	1296200	3	3	3	Carbamidomethylation	107986	Eukaryotic translation initiation factor 4E transporter OS=Mus musculus OX=10090 GN=Eif4enif1 PE=1 SV=2
966	8748	Q8VDM4|PSMD2_MOUSE	37.75	4	4	634650	2	2	2		100203	26S proteasome non-ATPase regulatory subunit 2 OS=Mus musculus OX=10090 GN=Psmd2 PE=1 SV=1
920	28	Q91VN6|DDX41_MOUSE	37.45	6	6	482100	2	2	2		69820	Probable ATP-dependent RNA helicase DDX41 OS=Mus musculus OX=10090 GN=Ddx41 PE=1 SV=2
884	13203	O54916|REPS1_MOUSE	37.41	2	2	100350	1	1	2		86519	RalBP1-associated Eps domain-containing protein 1 OS=Mus musculus OX=10090 GN=Reps1 PE=1 SV=2
1099	10191	A2RTL5|RSRC2_MOUSE	37.35	3	3	0	1	1	1		43877	Arginine/serine-rich coiled-coil protein 2 OS=Mus musculus OX=10090 GN=Rsrc2 PE=2 SV=1
861	3770	Q8CH77|NAV1_MOUSE	37.3	1	1	104180	2	2	2		202366	Neuron navigator 1 OS=Mus musculus OX=10090 GN=Nav1 PE=1 SV=2
1101	3408	Q62376|RU17_MOUSE	37.28	2	2	1045000	1	1	1		51992	U1 small nuclear ribonucleoprotein 70 kDa OS=Mus musculus OX=10090 GN=Snrnp70 PE=1 SV=2
1107	2558	Q99L45|IF2B_MOUSE	37.22	2	2	565240	1	1	1		38092	Eukaryotic translation initiation factor 2 subunit 2 OS=Mus musculus OX=10090 GN=Eif2s2 PE=1 SV=1
928	5081	Q61595|KTN1_MOUSE	37.16	3	3	161120	2	2	2		152592	Kinectin OS=Mus musculus OX=10090 GN=Ktn1 PE=1 SV=1
854	11564	Q8CD26|S35E1_MOUSE	37.12	9	9	724770	2	2	2		44325	Solute carrier family 35 member E1 OS=Mus musculus OX=10090 GN=Slc35e1 PE=1 SV=2
1100	2379	Q9CPT5|NOP16_MOUSE	37.07	10	10	0	1	1	1		21139	Nucleolar protein 16 OS=Mus musculus OX=10090 GN=Nop16 PE=1 SV=1
919	6256	Q5DTT2|PSD1_MOUSE	37.05	2	2	785490	2	2	2		109687	PH and SEC7 domain-containing protein 1 OS=Mus musculus OX=10090 GN=Psd PE=1 SV=2
1102	7842	Q9D0K2|SCOT1_MOUSE	37.01	2	2	0	1	1	1		55989	Succinyl-CoA:3-ketoacid coenzyme A transferase 1 mitochondrial OS=Mus musculus OX=10090 GN=Oxct1 PE=1 SV=1
782	13845	Q8K363|DDX18_MOUSE	36.85	4	4	1068000	1	1	2		74181	ATP-dependent RNA helicase DDX18 OS=Mus musculus OX=10090 GN=Ddx18 PE=1 SV=1
1103	4385	Q9ERG2|STRN3_MOUSE	36.8	2	2	0	1	1	1		87150	Striatin-3 OS=Mus musculus OX=10090 GN=Strn3 PE=1 SV=1
1104	9073	Q3U7R1|ESYT1_MOUSE	36.78	1	1	0	1	1	1		121553	Extended synaptotagmin-1 OS=Mus musculus OX=10090 GN=Esyt1 PE=1 SV=2
972	10015	P70168|IMB1_MOUSE	36.76	3	3	1218600	2	2	2		97184	Importin subunit beta-1 OS=Mus musculus OX=10090 GN=Kpnb1 PE=1 SV=2
1105	10076	Q6PE01|SNR40_MOUSE	36.68	8	8	1193200	1	1	1		39276	U5 small nuclear ribonucleoprotein 40 kDa protein OS=Mus musculus OX=10090 GN=Snrnp40 PE=1 SV=1
1106	14009	Q8CJG0|AGO2_MOUSE	36.61	1	1	0	1	1	1		97304	Protein argonaute-2 OS=Mus musculus OX=10090 GN=Ago2 PE=1 SV=3
880	880	tr|E9Q0B5|E9Q0B5_MOUSE	36.31	0	0	36937000	1	1	2		275224	Fc fragment of IgG-binding protein OS=Mus musculus OX=10090 GN=Fcgbp PE=1 SV=1
880	1172	tr|E9PVG8|E9PVG8_MOUSE	36.31	0	0	36937000	1	1	2		280230	RIKEN cDNA 9530053A07 gene OS=Mus musculus OX=10090 GN=9530053A07Rik PE=1 SV=1
1108	10336	Q99J77|SIAS_MOUSE	36.17	5	5	141060	1	1	1		40024	Sialic acid synthase OS=Mus musculus OX=10090 GN=Nans PE=1 SV=1
996	12279	tr|D3YZZ5|D3YZZ5_MOUSE	36.15	8	8	1104200	1	1	1	Carbamidomethylation	25201	Transmembrane p24-trafficking protein 7 OS=Mus musculus OX=10090 GN=Tmed7 PE=1 SV=1
810	8084	B9EKR1|PTPRZ_MOUSE	36.06	1	1	68045	1	1	2	Carbamidomethylation	254403	Receptor-type tyrosine-protein phosphatase zeta OS=Mus musculus OX=10090 GN=Ptprz1 PE=1 SV=1
1109	2078	Q8CHY6|P66A_MOUSE	35.95	2	2	339400	1	1	1		67334	Transcriptional repressor p66 alpha OS=Mus musculus OX=10090 GN=Gatad2a PE=1 SV=2
975	11348	Q9ERS2|NDUAD_MOUSE	35.86	14	14	460010	2	2	2		16860	NADH dehydrogenase [ubiquinone] 1 alpha subcomplex subunit 13 OS=Mus musculus OX=10090 GN=Ndufa13 PE=1 SV=3
967	9166	Q9CU62|SMC1A_MOUSE	35.83	1	1	406020	2	2	2		143235	Structural maintenance of chromosomes protein 1A OS=Mus musculus OX=10090 GN=Smc1a PE=1 SV=4
886	11569	P50580|PA2G4_MOUSE	35.63	10	10	1216500	4	4	4		43699	Proliferation-associated protein 2G4 OS=Mus musculus OX=10090 GN=Pa2g4 PE=1 SV=3
904	6737	P38060|HMGCL_MOUSE	35.53	8	8	0	2	2	3		34239	Hydroxymethylglutaryl-CoA lyase mitochondrial OS=Mus musculus OX=10090 GN=Hmgcl PE=1 SV=2
925	10712	Q791T5|MTCH1_MOUSE	35.5	8	8	0	2	2	2		41565	Mitochondrial carrier homolog 1 OS=Mus musculus OX=10090 GN=Mtch1 PE=1 SV=1
1110	10556	Q99KI0|ACON_MOUSE	35.44	2	2	249450	1	1	1		85464	Aconitate hydratase mitochondrial OS=Mus musculus OX=10090 GN=Aco2 PE=1 SV=1
1111	10672	P70265|F262_MOUSE	35.18	2	2	0	1	1	1		59926	6-phosphofructo-2-kinase/fructose-2 6-bisphosphatase 2 OS=Mus musculus OX=10090 GN=Pfkfb2 PE=1 SV=2
962	10018	Q8CGZ0|CHERP_MOUSE	35.16	3	3	1000000	2	2	2		106169	Calcium homeostasis endoplasmic reticulum protein OS=Mus musculus OX=10090 GN=Cherp PE=1 SV=1
1112	9639	Q9CWL8|CTBL1_MOUSE	34.93	3	3	245870	1	1	1		64980	Beta-catenin-like protein 1 OS=Mus musculus OX=10090 GN=Ctnnbl1 PE=1 SV=1
1031	10197	P19783|COX41_MOUSE	34.88	7	7	1113800	1	1	2		19530	Cytochrome c oxidase subunit 4 isoform 1 mitochondrial OS=Mus musculus OX=10090 GN=Cox4i1 PE=1 SV=2
1004	208	Q8CCF0|PRP31_MOUSE	34.6	2	2	269920	1	1	1		55430	U4/U6 small nuclear ribonucleoprotein Prp31 OS=Mus musculus OX=10090 GN=Prpf31 PE=1 SV=3
983	20421	Q99KN9|EPN4_MOUSE	34.51	2	2	1361400	1	1	1		68513	Clathrin interactor 1 OS=Mus musculus OX=10090 GN=Clint1 PE=1 SV=2
912	20393	P00329|ADH1_MOUSE	34.42	12	12	905050	3	3	3	Carbamidomethylation	39771	Alcohol dehydrogenase 1 OS=Mus musculus OX=10090 GN=Adh1 PE=1 SV=2
1113	4177	Q0VAV2|EXPH5_MOUSE	34.17	1	1	0	1	1	1		217641	Exophilin-5 OS=Mus musculus OX=10090 GN=Exph5 PE=1 SV=1
1114	3341	Q8BG87|TET3_MOUSE	34.13	1	1	0	1	1	1		194790	Methylcytosine dioxygenase TET3 OS=Mus musculus OX=10090 GN=Tet3 PE=1 SV=4
831	448	P54320|ELN_MOUSE	34.05	11	11	61713000	5	5	7		71938	Elastin OS=Mus musculus OX=10090 GN=Eln PE=1 SV=2
899	9953	P51175|PPOX_MOUSE	34.04	10	10	0	2	2	2		50871	Protoporphyrinogen oxidase OS=Mus musculus OX=10090 GN=Ppox PE=1 SV=1
1115	20463	tr|A0A140T8P3|A0A140T8P3_MOUSE	33.86	10	10	376260	1	1	1		12547	Immunoglobulin kappa chain variable 15-103 (Fragment) OS=Mus musculus OX=10090 GN=Igkv15-103 PE=4 SV=2
1116	7363	Q9D8W5|PSD12_MOUSE	33.82	3	3	166590	1	1	1		52895	26S proteasome non-ATPase regulatory subunit 12 OS=Mus musculus OX=10090 GN=Psmd12 PE=1 SV=4
784	538	tr|A0A140T8M5|A0A140T8M5_MOUSE	33.8	18	18	533390	1	1	2		12757	Immunoglobulin kappa variable 6-15 (Fragment) OS=Mus musculus OX=10090 GN=Igkv6-15 PE=1 SV=2
860	313	Q61136|PRP4B_MOUSE	33.75	2	2	8458200	3	2	3		116976	Serine/threonine-protein kinase PRP4 homolog OS=Mus musculus OX=10090 GN=Prpf4b PE=1 SV=3
1117	2348	tr|E9Q6H8|E9Q6H8_MOUSE	33.72	1	1	178240	1	1	1		144351	Pleckstrin homology domain-containing family A member 5 OS=Mus musculus OX=10090 GN=Plekha5 PE=1 SV=1
1118	1953	Q922R8|PDIA6_MOUSE	33.67	4	4	0	1	1	1		48100	Protein disulfide-isomerase A6 OS=Mus musculus OX=10090 GN=Pdia6 PE=1 SV=3
811	20465	Q9CRB2|NHP2_MOUSE	33.67	11	11	55055	1	1	2	Carbamidomethylation	17247	H/ACA ribonucleoprotein complex subunit 2 OS=Mus musculus OX=10090 GN=Nhp2 PE=1 SV=1
901	10328	P70404|IDHG1_MOUSE	33.57	8	8	653850	2	2	4		42785	Isocitrate dehydrogenase [NAD] subunit gamma 1 mitochondrial OS=Mus musculus OX=10090 GN=Idh3g PE=1 SV=1
812	20428	O55135|IF6_MOUSE	33.57	10	10	250320	1	1	2	Carbamidomethylation	26511	Eukaryotic translation initiation factor 6 OS=Mus musculus OX=10090 GN=Eif6 PE=1 SV=2
1001	3613	Q91VY9|ZN622_MOUSE	33.52	4	4	0	1	1	1		53451	Zinc finger protein 622 OS=Mus musculus OX=10090 GN=Znf622 PE=1 SV=1
998	20425	Q9DCT8|CRIP2_MOUSE	33.48	8	8	0	1	1	1	Carbamidomethylation	22727	Cysteine-rich protein 2 OS=Mus musculus OX=10090 GN=Crip2 PE=1 SV=1
881	451	Q8BRT1|CLAP2_MOUSE	33.44	1	1	3545200	1	1	1		140738	CLIP-associating protein 2 OS=Mus musculus OX=10090 GN=Clasp2 PE=1 SV=1
857	623	tr|F6TQW2|F6TQW2_MOUSE	33.3	12	12	0	1	1	1	Carbamidomethylation	44214	Immunoglobulin heavy constant gamma 2C (Fragment) OS=Mus musculus OX=10090 GN=Ighg2c PE=1 SV=2
857	780	P01864|GCAB_MOUSE	33.3	14	14	0	1	1	1	Carbamidomethylation	36596	Ig gamma-2A chain C region secreted form OS=Mus musculus OX=10090 PE=1 SV=1
981	20420	Q9ERF3|WDR61_MOUSE	33.26	15	15	0	2	2	2		33773	WD repeat-containing protein 61 OS=Mus musculus OX=10090 GN=Wdr61 PE=1 SV=1
891	10446	Q62018|CTR9_MOUSE	33.23	3	3	241440	2	2	2		133408	RNA polymerase-associated protein CTR9 homolog OS=Mus musculus OX=10090 GN=Ctr9 PE=1 SV=2
885	10221	Q8K0C9|GMDS_MOUSE	33.21	14	14	1812600	4	4	4	Carbamidomethylation	41985	GDP-mannose 4 6 dehydratase OS=Mus musculus OX=10090 GN=Gmds PE=1 SV=1
1119	5281	P00493|HPRT_MOUSE	33.18	14	14	52675	1	1	1	Carbamidomethylation	24570	Hypoxanthine-guanine phosphoribosyltransferase OS=Mus musculus OX=10090 GN=Hprt1 PE=1 SV=3
974	583	Q3V1L4|5NTC_MOUSE	33.08	5	5	847010	2	2	2		64809	Cytosolic purine 5'-nucleotidase OS=Mus musculus OX=10090 GN=Nt5c2 PE=1 SV=2
1033	12201	E9Q4S1|PDE8B_MOUSE	33.01	2	2	0	1	1	1		96739	High affinity cAMP-specific and IBMX-insensitive 3' 5'-cyclic phosphodiesterase 8B OS=Mus musculus OX=10090 GN=Pde8b PE=1 SV=1
980	8148	tr|A0A0J9YUD5|A0A0J9YUD5_MOUSE	32.96	1	1	1151200	2	2	2		233096	Nucleoporin 205 OS=Mus musculus OX=10090 GN=Nup205 PE=1 SV=1
1120	9916	Q9D0F3|LMAN1_MOUSE	32.93	5	5	1028100	1	1	1		57789	Protein ERGIC-53 OS=Mus musculus OX=10090 GN=Lman1 PE=1 SV=1
1121	7775	Q7TNV0|DEK_MOUSE	32.86	3	3	0	1	1	1		43159	Protein DEK OS=Mus musculus OX=10090 GN=Dek PE=1 SV=1
1122	20426	Q9JLV6|PNKP_MOUSE	32.84	3	3	0	1	1	1		57223	Bifunctional polynucleotide phosphatase/kinase OS=Mus musculus OX=10090 GN=Pnkp PE=1 SV=2
1123	11520	P51807|DYLT1_MOUSE	32.83	14	14	0	1	1	1		12483	Dynein light chain Tctex-type 1 OS=Mus musculus OX=10090 GN=Dynlt1 PE=1 SV=1
990	14081	Q99NH2|PARD3_MOUSE	32.77	1	1	161290	1	1	1		149074	Partitioning defective 3 homolog OS=Mus musculus OX=10090 GN=Pard3 PE=1 SV=2
913	10043	Q8BMB3|IF4E2_MOUSE	32.72	20	20	2678000	3	3	3		28263	Eukaryotic translation initiation factor 4E type 2 OS=Mus musculus OX=10090 GN=Eif4e2 PE=1 SV=1
1034	20466	Q6IRU5|CLCB_MOUSE	32.63	4	4	0	1	1	1	Carbamidomethylation	25172	Clathrin light chain B OS=Mus musculus OX=10090 GN=Cltb PE=1 SV=1
1035	10075	Q8VCM8|NCLN_MOUSE	32.6	2	2	238430	1	1	2		62908	Nicalin OS=Mus musculus OX=10090 GN=Ncln PE=1 SV=2
1124	4543	Q8K3Z9|PO121_MOUSE	32.54	1	1	0	1	1	1		121022	Nuclear envelope pore membrane protein POM 121 OS=Mus musculus OX=10090 GN=Pom121 PE=1 SV=2
837	2188	Q8R0G9|NU133_MOUSE	32.5	1	1	0	1	1	1		128620	Nuclear pore complex protein Nup133 OS=Mus musculus OX=10090 GN=Nup133 PE=1 SV=2
1125	10138	P62196|PRS8_MOUSE	32.41	3	3	0	1	1	1	Carbamidomethylation	45626	26S proteasome regulatory subunit 8 OS=Mus musculus OX=10090 GN=Psmc5 PE=1 SV=1
1126	20467	Q3U1V6|UEVLD_MOUSE	32.3	3	3	0	1	1	1		51681	Ubiquitin-conjugating enzyme E2 variant 3 OS=Mus musculus OX=10090 GN=Uevld PE=1 SV=1
1006	10380	Q8C9B9|DIDO1_MOUSE	32.3	1	1	0	1	1	1		247173	Death-inducer obliterator 1 OS=Mus musculus OX=10090 GN=Dido1 PE=1 SV=4
917	10300	Q8R3N6|THOC1_MOUSE	32.19	6	6	522240	2	2	2		75436	THO complex subunit 1 OS=Mus musculus OX=10090 GN=Thoc1 PE=1 SV=1
1128	10740	Q9R0P6|SC11A_MOUSE	32.16	4	4	0	1	1	1		20626	Signal peptidase complex catalytic subunit SEC11A OS=Mus musculus OX=10090 GN=Sec11a PE=1 SV=1
993	20423	Q6PGH1|BUD31_MOUSE	32.15	14	14	371620	1	1	1		17000	Protein BUD31 homolog OS=Mus musculus OX=10090 GN=Bud31 PE=1 SV=2
1127	10296	P08003|PDIA4_MOUSE	32.09	2	2	0	1	1	1		71982	Protein disulfide-isomerase A4 OS=Mus musculus OX=10090 GN=Pdia4 PE=1 SV=3
1129	1041	A6PWY4|WDR76_MOUSE	32.02	2	2	992980	1	1	1		69007	WD repeat-containing protein 76 OS=Mus musculus OX=10090 GN=Wdr76 PE=1 SV=1
1130	2469	Q8VCR8|MYLK2_MOUSE	31.99	4	4	0	1	1	1	Carbamidomethylation	65990	Myosin light chain kinase 2 skeletal/cardiac muscle OS=Mus musculus OX=10090 GN=Mylk2 PE=1 SV=2
924	20403	O35144|TERF2_MOUSE	31.89	6	6	587570	2	2	2		60263	Telomeric repeat-binding factor 2 OS=Mus musculus OX=10090 GN=Terf2 PE=1 SV=3
916	10792	P61164|ACTZ_MOUSE	31.86	10	10	0	2	2	2		42614	Alpha-centractin OS=Mus musculus OX=10090 GN=Actr1a PE=1 SV=1
927	10947	Q7M6Y3|PICAL_MOUSE	31.83	8	8	686240	2	2	2		71543	Phosphatidylinositol-binding clathrin assembly protein OS=Mus musculus OX=10090 GN=Picalm PE=1 SV=1
1131	4518	F6XLV1|CRCC2_MOUSE	31.69	1	1	795850	1	1	1		186630	Ciliary rootlet coiled-coil protein 2 OS=Mus musculus OX=10090 GN=Crocc2 PE=3 SV=2
1132	10156	Q8BG32|PSD11_MOUSE	31.63	3	3	118560	1	1	1		47437	26S proteasome non-ATPase regulatory subunit 11 OS=Mus musculus OX=10090 GN=Psmd11 PE=1 SV=3
773	11134	Q9DCB1|HMGN3_MOUSE	31.62	38	38	16240000	2	2	3		10769	High mobility group nucleosome-binding domain-containing protein 3 OS=Mus musculus OX=10090 GN=Hmgn3 PE=1 SV=1
947	10057	Q9CW46|RAVR1_MOUSE	31.18	2	2	289900	1	1	1		79382	Ribonucleoprotein PTB-binding 1 OS=Mus musculus OX=10090 GN=Raver1 PE=1 SV=2
679	1472	Q9QZR9|CO4A4_MOUSE	31.14	4	4	22151000	3	3	4		164096	Collagen alpha-4(IV) chain OS=Mus musculus OX=10090 GN=Col4a4 PE=1 SV=1
1133	6419	tr|F8VQC1|F8VQC1_MOUSE	31.08	3	3	269170	1	1	1		74657	Signal recognition particle subunit SRP72 OS=Mus musculus OX=10090 GN=Srp72 PE=1 SV=1
923	20401	O08582|GTPB1_MOUSE	31.04	2	2	161120	1	1	1		72301	GTP-binding protein 1 OS=Mus musculus OX=10090 GN=Gtpbp1 PE=1 SV=2
895	6599	Q6PAJ1|BCR_MOUSE	30.98	1	1	213040	1	1	1		143071	Breakpoint cluster region protein OS=Mus musculus OX=10090 GN=Bcr PE=1 SV=3
895	9101	Q5SSL4|ABR_MOUSE	30.98	1	1	213040	1	1	1		97667	Active breakpoint cluster region-related protein OS=Mus musculus OX=10090 GN=Abr PE=1 SV=1
1000	10079	Q8JZM7|CDC73_MOUSE	30.91	2	2	0	1	1	1		60577	Parafibromin OS=Mus musculus OX=10090 GN=Cdc73 PE=1 SV=1
1134	20472	Q61792|LASP1_MOUSE	30.8	5	5	357380	1	1	1		29994	LIM and SH3 domain protein 1 OS=Mus musculus OX=10090 GN=Lasp1 PE=1 SV=1
836	1788	Q8C170|MYO9A_MOUSE	30.8	1	1	306290	2	2	2		292118	Unconventional myosin-IXa OS=Mus musculus OX=10090 GN=Myo9a PE=1 SV=2
1135	14151	Q9WTM5|RUVB2_MOUSE	30.73	3	3	29799	1	1	1		51113	RuvB-like 2 OS=Mus musculus OX=10090 GN=Ruvbl2 PE=1 SV=3
887	11630	Q9Z1N5|DX39B_MOUSE	30.55	12	12	2404500	3	3	3	Carbamidomethylation	49035	Spliceosome RNA helicase Ddx39b OS=Mus musculus OX=10090 GN=Ddx39b PE=1 SV=1
952	10282	Q9Z0H3|SNF5_MOUSE	30.54	3	3	429110	1	1	2		44141	SWI/SNF-related matrix-associated actin-dependent regulator of chromatin subfamily B member 1 OS=Mus musculus OX=10090 GN=Smarcb1 PE=1 SV=1
1136	20473	Q8VDS4|RPR1A_MOUSE	30.46	6	6	234400	1	1	1		35701	Regulation of nuclear pre-mRNA domain-containing protein 1A OS=Mus musculus OX=10090 GN=Rprd1a PE=1 SV=1
1137	483	Q3TRM4|PLPL6_MOUSE	30.11	1	1	0	1	1	1		149537	Patatin-like phospholipase domain-containing protein 6 OS=Mus musculus OX=10090 GN=Pnpla6 PE=1 SV=2
1138	20474	Q9D115|ZN706_MOUSE	30.09	14	14	0	1	1	1	Carbamidomethylation	8498	Zinc finger protein 706 OS=Mus musculus OX=10090 GN=Znf706 PE=1 SV=1
921	386	Q8R2M2|TDIF2_MOUSE	30.09	4	4	0	2	2	2		84277	Deoxynucleotidyltransferase terminal-interacting protein 2 OS=Mus musculus OX=10090 GN=Dnttip2 PE=1 SV=1
696	2643	Q99PS0|K1C23_MOUSE	30.05	2	2	12492000	1	1	5		48027	Keratin type I cytoskeletal 23 OS=Mus musculus OX=10090 GN=Krt23 PE=1 SV=1
877	10114	Q91YW3|DNJC3_MOUSE	30.02	5	5	48182	2	2	3		57464	DnaJ homolog subfamily C member 3 OS=Mus musculus OX=10090 GN=Dnajc3 PE=1 SV=1
833	1449	Q9QZZ4|MYO15_MOUSE	29.94	1	1	182700	3	2	3		395623	Unconventional myosin-XV OS=Mus musculus OX=10090 GN=Myo15a PE=1 SV=2
840	1627	Q99MZ6|MYO7B_MOUSE	29.94	1	1	0	2	1	2		240856	Unconventional myosin-VIIb OS=Mus musculus OX=10090 GN=Myo7b PE=1 SV=3
968	9999	Q9DBR1|XRN2_MOUSE	29.9	3	3	1010600	2	2	2		108687	5'-3' exoribonuclease 2 OS=Mus musculus OX=10090 GN=Xrn2 PE=1 SV=1
1139	11157	Q9D0F6|RFC5_MOUSE	29.85	3	3	297730	1	1	1		38096	Replication factor C subunit 5 OS=Mus musculus OX=10090 GN=Rfc5 PE=1 SV=1
567	10986	P26361|CFTR_MOUSE	29.7	1	1	1196500	1	1	4		167869	Cystic fibrosis transmembrane conductance regulator OS=Mus musculus OX=10090 GN=Cftr PE=1 SV=2
934	14075	tr|Q3TIX6|Q3TIX6_MOUSE	29.66	3	3	177490	1	1	1		61960	Far upstream element (FUSE)-binding protein 3 OS=Mus musculus OX=10090 GN=Fubp3 PE=1 SV=1
1021	2061	Q9R0I7|YLPM1_MOUSE	29.66	1	1	0	1	1	1		155129	YLP motif-containing protein 1 OS=Mus musculus OX=10090 GN=Ylpm1 PE=2 SV=2
897	7616	P46978|STT3A_MOUSE	29.64	2	2	678230	1	1	1		80598	Dolichyl-diphosphooligosaccharide--protein glycosyltransferase subunit STT3A OS=Mus musculus OX=10090 GN=Stt3a PE=1 SV=1
1015	11697	A2A8U2|TM201_MOUSE	29.6	1	1	149260	1	1	1		72500	Transmembrane protein 201 OS=Mus musculus OX=10090 GN=Tmem201 PE=1 SV=1
1141	11013	Q61409|PDE3B_MOUSE	29.53	2	2	755470	1	1	1		122154	cGMP-inhibited 3' 5'-cyclic phosphodiesterase B OS=Mus musculus OX=10090 GN=Pde3b PE=1 SV=2
1019	10342	O55201|SPT5H_MOUSE	29.47	1	1	0	1	1	1		120664	Transcription elongation factor SPT5 OS=Mus musculus OX=10090 GN=Supt5h PE=1 SV=1
866	2145	A2AVA0|SVEP1_MOUSE	29.47	1	1	62224	1	1	2	Carbamidomethylation	387458	Sushi von Willebrand factor type A EGF and pentraxin domain-containing protein 1 OS=Mus musculus OX=10090 GN=Svep1 PE=1 SV=1
1038	20475	Q9R0Q3|TMED2_MOUSE	29.47	6	6	429440	1	1	1		22705	Transmembrane emp24 domain-containing protein 2 OS=Mus musculus OX=10090 GN=Tmed2 PE=1 SV=1
906	14330	Q921U8|SMTN_MOUSE	29.42	2	2	235000	1	1	1		100289	Smoothelin OS=Mus musculus OX=10090 GN=Smtn PE=1 SV=2
1142	20476	Q8VEJ9|VPS4A_MOUSE	29.39	3	3	509230	1	1	1		48907	Vacuolar protein sorting-associated protein 4A OS=Mus musculus OX=10090 GN=Vps4a PE=1 SV=1
1142	20477	P46467|VPS4B_MOUSE	29.39	3	3	509230	1	1	1		49419	Vacuolar protein sorting-associated protein 4B OS=Mus musculus OX=10090 GN=Vps4b PE=1 SV=2
1142	5651	Q8BPY9|FIGL1_MOUSE	29.39	2	2	509230	1	1	1		74851	Fidgetin-like protein 1 OS=Mus musculus OX=10090 GN=Fignl1 PE=1 SV=1
1144	20478	Q6NSQ7|LTV1_MOUSE	29.32	4	4	0	1	1	1		54023	Protein LTV1 homolog OS=Mus musculus OX=10090 GN=Ltv1 PE=1 SV=2
1039	7034	P56695|WFS1_MOUSE	29.32	3	3	0	1	1	2		100579	Wolframin OS=Mus musculus OX=10090 GN=Wfs1 PE=1 SV=1
1018	20411	Q01853|TERA_MOUSE	29.11	3	3	351970	1	1	1		89322	Transitional endoplasmic reticulum ATPase OS=Mus musculus OX=10090 GN=Vcp PE=1 SV=4
1146	11420	Q9CQW0|EMC6_MOUSE	29.04	9	9	0	1	1	1	Carbamidomethylation	12017	ER membrane protein complex subunit 6 OS=Mus musculus OX=10090 GN=Emc6 PE=1 SV=1
926	131	O70126|AURKB_MOUSE	29.03	5	5	449470	1	1	1		39384	Aurora kinase B OS=Mus musculus OX=10090 GN=Aurkb PE=1 SV=2
898	14715	Q6P9P6|KIF11_MOUSE	28.94	1	1	0	1	1	1		118026	Kinesin-like protein KIF11 OS=Mus musculus OX=10090 GN=Kif11 PE=1 SV=1
954	20435	Q9DBP5|KCY_MOUSE	28.82	7	7	129690	1	1	2		22165	UMP-CMP kinase OS=Mus musculus OX=10090 GN=Cmpk1 PE=1 SV=1
1147	20481	Q9DCU6|RM04_MOUSE	28.77	5	5	173550	1	1	1		33073	39S ribosomal protein L4 mitochondrial OS=Mus musculus OX=10090 GN=Mrpl4 PE=1 SV=1
1148	7205	Q99LJ0|CT2NL_MOUSE	28.74	2	2	0	1	1	1	Carbamidomethylation	69841	CTTNBP2 N-terminal-like protein OS=Mus musculus OX=10090 GN=Cttnbp2nl PE=1 SV=1
844	2129	E9Q309|CE350_MOUSE	28.52	1	1	0	1	1	1		346457	Centrosome-associated protein 350 OS=Mus musculus OX=10090 GN=Cep350 PE=1 SV=1
937	8690	Q5SSE9|ABCAD_MOUSE	28.52	0	0	27045000	2	1	3		568904	ATP-binding cassette sub-family A member 13 OS=Mus musculus OX=10090 GN=Abca13 PE=1 SV=1
686	1081	P35991|BTK_MOUSE	28.44	2	2	23878000	1	1	4		76438	Tyrosine-protein kinase BTK OS=Mus musculus OX=10090 GN=Btk PE=1 SV=4
1149	20484	P01728|LV2A_MOUSE	28.35	8	8	0	1	1	1		12222	Ig lambda-2 chain V region OS=Mus musculus OX=10090 PE=3 SV=1
1149	2738	P01723|LV1A_MOUSE	28.35	8	8	0	1	1	1		12222	Ig lambda-1 chain V region OS=Mus musculus OX=10090 PE=1 SV=2
1149	2737	tr|A0A075B663|A0A075B663_MOUSE	28.35	8	8	0	1	1	1		12312	Immunoglobulin lambda variable 1 (Fragment) OS=Mus musculus OX=10090 GN=Iglv1 PE=4 SV=1
1149	20486	P01726|LV1D_MOUSE	28.35	7	7	0	1	1	1		13465	Ig lambda-1 chain V region H2020 OS=Mus musculus OX=10090 PE=1 SV=1
1149	20485	P01729|LV2B_MOUSE	28.35	7	7	0	1	1	1		13418	Ig lambda-2 chain V region MOPC 315 OS=Mus musculus OX=10090 PE=1 SV=1
1149	2739	P01727|LV1E_MOUSE	28.35	7	7	0	1	1	1		13529	Ig lambda-1 chain V region S43 OS=Mus musculus OX=10090 PE=1 SV=1
1150	10150	Q5U458|DJC11_MOUSE	28.32	2	2	69057	1	1	1		63233	DnaJ homolog subfamily C member 11 OS=Mus musculus OX=10090 GN=Dnajc11 PE=1 SV=2
948	2563	E9PV86|MCTP1_MOUSE	28.07	1	1	0	1	1	1		106795	Multiple C2 and transmembrane domain-containing protein 1 OS=Mus musculus OX=10090 GN=Mctp1 PE=1 SV=1
873	9918	P22315|HEMH_MOUSE	27.94	14	14	7185300	3	3	4	Carbamidomethylation	47130	Ferrochelatase mitochondrial OS=Mus musculus OX=10090 GN=Fech PE=1 SV=2
868	3821	Q69ZA1|CDK13_MOUSE	27.9	1	1	753610	1	1	1		164552	Cyclin-dependent kinase 13 OS=Mus musculus OX=10090 GN=Cdk13 PE=1 SV=3
1152	20489	Q9DCF9|SSRG_MOUSE	27.9	8	8	964450	1	1	1		21064	Translocon-associated protein subunit gamma OS=Mus musculus OX=10090 GN=Ssr3 PE=1 SV=1
950	1075	Q8BHN3|GANAB_MOUSE	27.86	2	2	174330	1	1	1		106911	Neutral alpha-glucosidase AB OS=Mus musculus OX=10090 GN=Ganab PE=1 SV=1
1153	10317	P52875|TM165_MOUSE	27.78	8	8	0	1	1	1		34791	Transmembrane protein 165 OS=Mus musculus OX=10090 GN=Tmem165 PE=1 SV=2
813	10339	Q9CQA6|CHCH1_MOUSE	27.71	14	14	426020	1	1	2		13608	Coiled-coil-helix-coiled-coil-helix domain-containing protein 1 OS=Mus musculus OX=10090 GN=Chchd1 PE=1 SV=1
940	1675	Q80U95|UBE3C_MOUSE	27.68	2	2	7688800	2	2	2		123975	Ubiquitin-protein ligase E3C OS=Mus musculus OX=10090 GN=Ube3c PE=1 SV=2
1155	1964	Q61703|ITIH2_MOUSE	27.64	1	1	4372000	1	1	1		105928	Inter-alpha-trypsin inhibitor heavy chain H2 OS=Mus musculus OX=10090 GN=Itih2 PE=1 SV=1
938	405	Q02257|PLAK_MOUSE	27.63	3	3	62296	2	2	2		81801	Junction plakoglobin OS=Mus musculus OX=10090 GN=Jup PE=1 SV=3
1154	10311	P97742|CPT1A_MOUSE	27.62	2	2	0	1	1	1		88252	Carnitine O-palmitoyltransferase 1 liver isoform OS=Mus musculus OX=10090 GN=Cpt1a PE=1 SV=4
969	227	Q9ESX4|NO40_MOUSE	27.62	11	11	443520	2	2	2	Carbamidomethylation	27471	Nucleolar protein of 40 kDa OS=Mus musculus OX=10090 GN=Zcchc17 PE=1 SV=1
976	10024	Q5XJY5|COPD_MOUSE	27.5	5	5	136840	2	2	2		57230	Coatomer subunit delta OS=Mus musculus OX=10090 GN=Arcn1 PE=1 SV=2
850	523	tr|A0A571BF02|A0A571BF02_MOUSE	27.42	1	1	1836600	2	1	2		415385	Spectrin beta non-erythrocytic 5 OS=Mus musculus OX=10090 GN=Sptbn5 PE=1 SV=1
997	10297	B1AUC7|RHG36_MOUSE	27.32	5	5	121000	2	2	2		66600	Rho GTPase-activating protein 36 OS=Mus musculus OX=10090 GN=Arhgap36 PE=2 SV=1
910	20394	Q8K3G5|VRK3_MOUSE	27.26	8	8	832170	3	3	3	Carbamidomethylation	50830	Inactive serine/threonine-protein kinase VRK3 OS=Mus musculus OX=10090 GN=Vrk3 PE=1 SV=2
1158	10275	Q8BSF4|PISD_MOUSE	27.24	5	5	0	1	1	1		45927	Phosphatidylserine decarboxylase proenzyme mitochondrial OS=Mus musculus OX=10090 GN=Pisd PE=2 SV=1
1161	20492	Q8C0J2|A16L1_MOUSE	27.07	1	1	1219800	1	1	1		68172	Autophagy-related protein 16-1 OS=Mus musculus OX=10090 GN=Atg16l1 PE=1 SV=1
814	10321	A2BDX3|MOCS3_MOUSE	27.05	2	2	17027000	1	1	2		49375	Adenylyltransferase and sulfurtransferase MOCS3 OS=Mus musculus OX=10090 GN=Mocs3 PE=1 SV=1
1160	4072	Q4FZF3|DDX49_MOUSE	27.04	3	3	0	1	1	1		54094	Probable ATP-dependent RNA helicase DDX49 OS=Mus musculus OX=10090 GN=Ddx49 PE=2 SV=1
1030	20461	Q8BZ52|FSD2_MOUSE	26.98	1	1	0	1	1	1		81473	Fibronectin type III and SPRY domain-containing protein 2 OS=Mus musculus OX=10090 GN=Fsd2 PE=1 SV=3
1045	734	P21619|LMNB2_MOUSE	26.93	2	2	2864800	1	1	1		67318	Lamin-B2 OS=Mus musculus OX=10090 GN=Lmnb2 PE=1 SV=2
869	1219	D3YXG0|HMCN1_MOUSE	26.74	0	0	0	1	1	1	Carbamidomethylation	611568	Hemicentin-1 OS=Mus musculus OX=10090 GN=Hmcn1 PE=1 SV=1
1165	629	P29788|VTNC_MOUSE	26.73	3	3	0	1	1	1		54849	Vitronectin OS=Mus musculus OX=10090 GN=Vtn PE=1 SV=2
871	3898	Q80TT2|BAIP3_MOUSE	26.73	1	1	30226000	1	1	3		127075	BAI1-associated protein 3 OS=Mus musculus OX=10090 GN=Baiap3 PE=1 SV=3
987	875	O35134|RPA1_MOUSE	26.47	2	2	137340	2	2	2		194109	DNA-directed RNA polymerase I subunit RPA1 OS=Mus musculus OX=10090 GN=Polr1a PE=1 SV=2
1166	20480	Q9Z2G6|SE1L1_MOUSE	26.46	3	3	0	1	1	1		88340	Protein sel-1 homolog 1 OS=Mus musculus OX=10090 GN=Sel1l PE=1 SV=2
1025	10341	Q62381|TLL1_MOUSE	26.43	1	1	793330	1	1	1		114533	Tolloid-like protein 1 OS=Mus musculus OX=10090 GN=Tll1 PE=1 SV=1
1025	7778	P98063|BMP1_MOUSE	26.43	1	1	793330	1	1	1		111666	Bone morphogenetic protein 1 OS=Mus musculus OX=10090 GN=Bmp1 PE=1 SV=2
1025	10217	Q9WVM6|TLL2_MOUSE	26.43	1	1	793330	1	1	1		113253	Tolloid-like protein 2 OS=Mus musculus OX=10090 GN=Tll2 PE=1 SV=1
939	20410	Q8BJW6|EIF2A_MOUSE	26.36	2	2	0	1	1	1		64403	Eukaryotic translation initiation factor 2A OS=Mus musculus OX=10090 GN=Eif2a PE=1 SV=2
935	7691	tr|B2RUS7|B2RUS7_MOUSE	26.28	1	1	262040	1	1	1		178069	ATP-binding cassette sub-family C (CFTR/MRP) member 8 OS=Mus musculus OX=10090 GN=Abcc8 PE=1 SV=1
935	9063	P70170|ABCC9_MOUSE	26.28	1	1	262040	1	1	1		174238	ATP-binding cassette sub-family C member 9 OS=Mus musculus OX=10090 GN=Abcc9 PE=1 SV=2
1022	20409	Q9CQS2|NOP10_MOUSE	26.22	20	20	0	1	1	1		7706	H/ACA ribonucleoprotein complex subunit 3 OS=Mus musculus OX=10090 GN=Nop10 PE=3 SV=1
1011	508	Q6P2L6|NSD3_MOUSE	26.21	1	1	496560	1	1	1		161002	Histone-lysine N-methyltransferase NSD3 OS=Mus musculus OX=10090 GN=Nsd3 PE=1 SV=2
1168	919	Q9R020|ZRAB2_MOUSE	26.17	3	3	1191700	1	1	1	Carbamidomethylation	37350	Zinc finger Ran-binding domain-containing protein 2 OS=Mus musculus OX=10090 GN=Zranb2 PE=1 SV=2
1016	11854	Q9R194|CRY2_MOUSE	26.16	2	2	78457	1	1	1		66850	Cryptochrome-2 OS=Mus musculus OX=10090 GN=Cry2 PE=1 SV=1
1169	20496	Q8R310|TMCC3_MOUSE	26.14	3	3	351480	1	1	1		53722	Transmembrane and coiled-coil domain protein 3 OS=Mus musculus OX=10090 GN=Tmcc3 PE=1 SV=2
1023	418	Q921I1|TRFE_MOUSE	26.01	1	1	0	1	1	1	Carbamidomethylation	76724	Serotransferrin OS=Mus musculus OX=10090 GN=Tf PE=1 SV=1
1047	13785	O54851|CXD2_MOUSE	25.99	8	8	0	1	1	1		36082	Gap junction delta-2 protein OS=Mus musculus OX=10090 GN=Gjd2 PE=1 SV=2
1009	9961	Q06890|CLUS_MOUSE	25.97	6	6	1325800	2	2	2		51656	Clusterin OS=Mus musculus OX=10090 GN=Clu PE=1 SV=1
1043	2664	Q5DW34|EHMT1_MOUSE	25.97	2	2	315440	1	1	1	Carbamidomethylation	141999	Histone-lysine N-methyltransferase EHMT1 OS=Mus musculus OX=10090 GN=Ehmt1 PE=1 SV=2
1172	10278	P01819|HVM43_MOUSE	25.96	8	8	0	1	1	1		15759	Ig heavy chain V region MOPC 141 OS=Mus musculus OX=10090 PE=4 SV=1
951	11581	Q8CHC4|SYNJ1_MOUSE	25.93	1	1	760860	1	1	1		172616	Synaptojanin-1 OS=Mus musculus OX=10090 GN=Synj1 PE=1 SV=3
1012	20433	Q8R0X7|SGPL1_MOUSE	25.91	4	4	0	2	2	2		63677	Sphingosine-1-phosphate lyase 1 OS=Mus musculus OX=10090 GN=Sgpl1 PE=1 SV=1
1173	20500	P14152|MDHC_MOUSE	25.89	5	5	0	1	1	1	Carbamidomethylation	36511	Malate dehydrogenase cytoplasmic OS=Mus musculus OX=10090 GN=Mdh1 PE=1 SV=3
1040	20479	Q9D1K2|VATF_MOUSE	25.79	8	8	640420	1	1	1		13370	V-type proton ATPase subunit F OS=Mus musculus OX=10090 GN=Atp6v1f PE=1 SV=2
1174	10634	Q9DBM1|GPTC1_MOUSE	25.76	4	4	467110	1	1	1		103008	G patch domain-containing protein 1 OS=Mus musculus OX=10090 GN=Gpatch1 PE=2 SV=1
1175	20501	Q9CRB9|MIC19_MOUSE	25.7	4	4	1071400	1	1	1		26335	MICOS complex subunit Mic19 OS=Mus musculus OX=10090 GN=Chchd3 PE=1 SV=1
1176	10537	Q9CQR6|PPP6_MOUSE	25.67	4	4	119730	1	1	1		35159	Serine/threonine-protein phosphatase 6 catalytic subunit OS=Mus musculus OX=10090 GN=Ppp6c PE=1 SV=1
1177	1583	Q8BVE8|NSD2_MOUSE	25.65	2	2	4653400	1	1	1		152253	Histone-lysine N-methyltransferase NSD2 OS=Mus musculus OX=10090 GN=Nsd2 PE=1 SV=2
1178	12832	Q05CL8|LARP7_MOUSE	25.56	2	2	0	1	1	1		64802	La-related protein 7 OS=Mus musculus OX=10090 GN=Larp7 PE=1 SV=2
890	11878	Q6PAM1|TXLNA_MOUSE	25.56	9	9	0	3	3	3		62369	Alpha-taxilin OS=Mus musculus OX=10090 GN=Txlna PE=1 SV=1
1007	9790	Q60737|CSK21_MOUSE	25.53	10	10	1889000	2	2	2		45134	Casein kinase II subunit alpha OS=Mus musculus OX=10090 GN=Csnk2a1 PE=1 SV=2
849	3079	Q8C8R3|ANK2_MOUSE	25.53	1	1	393440	2	2	3		426265	Ankyrin-2 OS=Mus musculus OX=10090 GN=Ank2 PE=1 SV=2
960	4340	Q9WTX8|MD1L1_MOUSE	25.47	3	3	56763	1	1	1		83541	Mitotic spindle assembly checkpoint protein MAD1 OS=Mus musculus OX=10090 GN=Mad1l1 PE=1 SV=1
949	853	Q3TLH4|PRC2C_MOUSE	25.46	2	2	0	1	1	1		310891	Protein PRRC2C OS=Mus musculus OX=10090 GN=Prrc2c PE=1 SV=3
982	11550	Q9EQC5|SCYL1_MOUSE	25.38	7	7	24707	2	2	2		89160	N-terminal kinase-like protein OS=Mus musculus OX=10090 GN=Scyl1 PE=1 SV=1
1179	1471	Q99NF2|NSMF_MOUSE	25.35	2	2	0	1	1	1		60294	NMDA receptor synaptonuclear signaling and neuronal migration factor OS=Mus musculus OX=10090 GN=Nsmf PE=1 SV=1
930	10010	B1AR13|CISD3_MOUSE	25.28	17	17	1717200	2	2	2	Carbamidomethylation	15676	CDGSH iron-sulfur domain-containing protein 3 mitochondrial OS=Mus musculus OX=10090 GN=Cisd3 PE=1 SV=1
977	20419	Q78IS1|TMED3_MOUSE	25.26	11	11	585240	2	2	2	Carbamidomethylation	25465	Transmembrane emp24 domain-containing protein 3 OS=Mus musculus OX=10090 GN=Tmed3 PE=1 SV=1
1036	3195	Q9JLV1|BAG3_MOUSE	25.24	2	2	328230	1	1	1		61860	BAG family molecular chaperone regulator 3 OS=Mus musculus OX=10090 GN=Bag3 PE=1 SV=2
953	4988	tr|E9Q6R7|E9Q6R7_MOUSE	25.22	0	0	0	1	1	1		392707	Utrophin OS=Mus musculus OX=10090 GN=Utrn PE=1 SV=1
888	363	Q9D1R9|RL34_MOUSE	25.2	21	21	14088000	3	3	3	Carbamidomethylation	13293	60S ribosomal protein L34 OS=Mus musculus OX=10090 GN=Rpl34 PE=1 SV=2
986	10154	P47964|RL36_MOUSE	25.13	24	24	4228700	2	2	2	Carbamidomethylation	12216	60S ribosomal protein L36 OS=Mus musculus OX=10090 GN=Rpl36 PE=1 SV=2
1044	14161	Q3UH93|PLXD1_MOUSE	25.12	1	1	0	1	1	1		211606	Plexin-D1 OS=Mus musculus OX=10090 GN=Plxnd1 PE=1 SV=1
1049	20503	Q9JJ80|RPF2_MOUSE	25.06	5	5	257100	1	1	2		35364	Ribosome production factor 2 homolog OS=Mus musculus OX=10090 GN=Rpf2 PE=2 SV=2
