# Supplementary material for: Stress-induced pseudokinase TRB3 augments IL1β signaling by interacting with Flightless homolog 1
Source: J Biol Chem. 2023 May 11;299(8):104803. doi: 10.1016/j.jbc.2023.104803 (PMC10432976; doi:10.1016/j.jbc.2023.104803)
Supplement: Supporting information [file mmc3.zip]

Archive with 52 entries (51 files):
- Prism_Stats_CSV/
- __MACOSX/._Prism_Stats_CSV
- Prism_Stats_CSV/Fig4D_NFKB_Luc_myd99_Fli1_TRB3.csv
- __MACOSX/Prism_Stats_CSV/._Fig4D_NFKB_Luc_myd99_Fli1_TRB3.csv
- Prism_Stats_CSV/Fig3J_APEX-TRB3_fli_intn.csv
- __MACOSX/Prism_Stats_CSV/._Fig3J_APEX-TRB3_fli_intn.csv
- Prism_Stats_CSV/Fig2B_IL1mRNA.csv
- __MACOSX/Prism_Stats_CSV/._Fig2B_IL1mRNA.csv
- Prism_Stats_CSV/Fig1E_pIKK.csv
- __MACOSX/Prism_Stats_CSV/._Fig1E_pIKK.csv
- Prism_Stats_CSV/Fig2D_iNOS_mRNA.csv
- __MACOSX/Prism_Stats_CSV/._Fig2D_iNOS_mRNA.csv
- Prism_Stats_CSV/.DS_Store
- __MACOSX/Prism_Stats_CSV/._.DS_Store
- Prism_Stats_CSV/Fig3C_LRRFli_TRB3INtn.csv
- __MACOSX/Prism_Stats_CSV/._Fig3C_LRRFli_TRB3INtn.csv
- Prism_Stats_CSV/Fig1I_TRB3_gRNA-verif.csv
- __MACOSX/Prism_Stats_CSV/._Fig1I_TRB3_gRNA-verif.csv
- Prism_Stats_CSV/Fig1E_TAK1.csv
- __MACOSX/Prism_Stats_CSV/._Fig1E_TAK1.csv
- Prism_Stats_CSV/Fig1C_AUC_JNK_islets.csv
- __MACOSX/Prism_Stats_CSV/._Fig1C_AUC_JNK_islets.csv
- Prism_Stats_CSV/Fig1C_AUC_iIKK_islets.csv
- __MACOSX/Prism_Stats_CSV/._Fig1C_AUC_iIKK_islets.csv
- Prism_Stats_CSV/Fig2C_MCP1_mRNA.csv
- __MACOSX/Prism_Stats_CSV/._Fig2C_MCP1_mRNA.csv
- Prism_Stats_CSV/Fig2H_iNOS_LPS.csv
- __MACOSX/Prism_Stats_CSV/._Fig2H_iNOS_LPS.csv
- Prism_Stats_CSV/Fig2J_Human SICC_tunel.csv
- __MACOSX/Prism_Stats_CSV/._Fig2J_Human SICC_tunel.csv
- Prism_Stats_CSV/Fig4F_Fli1_siRNA-Casp3.csv
- __MACOSX/Prism_Stats_CSV/._Fig4F_Fli1_siRNA-Casp3.csv
- Prism_Stats_CSV/Fig1C_AUC_MLK3.csv
- __MACOSX/Prism_Stats_CSV/._Fig1C_AUC_MLK3.csv
- Prism_Stats_CSV/Fig2A_NFKB-luc-TRB3gRNA.csv
- __MACOSX/Prism_Stats_CSV/._Fig2A_NFKB-luc-TRB3gRNA.csv
- Prism_Stats_CSV/Fig1G_JNK_AUC_TRB3gRNA.csv
- __MACOSX/Prism_Stats_CSV/._Fig1G_JNK_AUC_TRB3gRNA.csv
- Prism_Stats_CSV/Fig3G_human_Fli1_TRB3Intn.csv
- __MACOSX/Prism_Stats_CSV/._Fig3G_human_Fli1_TRB3Intn.csv
- Prism_Stats_CSV/Fig3E_endog_Fli1_TRB3_INtn.csv
- __MACOSX/Prism_Stats_CSV/._Fig3E_endog_Fli1_TRB3_INtn.csv
- Prism_Stats_CSV/Prism_Stats_CSV.zip
- __MACOSX/Prism_Stats_CSV/._Prism_Stats_CSV.zip
- Prism_Stats_CSV/Fig2F_iNOS_islets_IL1b.csv
- __MACOSX/Prism_Stats_CSV/._Fig2F_iNOS_islets_IL1b.csv
- Prism_Stats_CSV/Fig1G_AUC_IKK-TRB3gRNA.csv
- __MACOSX/Prism_Stats_CSV/._Fig1G_AUC_IKK-TRB3gRNA.csv
- Prism_Stats_CSV/Fig4F_TRB3_Oex-Casp3.csv
- __MACOSX/Prism_Stats_CSV/._Fig4F_TRB3_Oex-Casp3.csv
- Prism_Stats_CSV/Fig4C_Myd88_Fli_intn_TRB3gRNA.csv
- __MACOSX/Prism_Stats_CSV/._Fig4C_Myd88_Fli_intn_TRB3gRNA.csv
