# Supplementary material for: Stress-induced pseudokinase TRB3 augments IL1β signaling by interacting with Flightless homolog 1
Source: J Biol Chem. 2023 May 11;299(8):104803. doi: 10.1016/j.jbc.2023.104803 (PMC10432976; doi:10.1016/j.jbc.2023.104803)
Supplement: Supporting information [file mmc3.zip › Prism_Stats_CSV/Fig4D_NFKB_Luc_myd99_Fli1_TRB3.csv]

Compare cell means regardless of rows and columns
Number of families	1
Number of comparisons per family	28
Alpha	0.05
Tukey's multiple comparisons test	Mean Diff.	95.00% CI of diff.	Below threshold?	Summary	Adjusted P Value
Control:NT vs. Control:Fli1	-548.0	-5191 to 4095	No	ns	0.9999
Control:NT vs. MyD88:NT	-8939	-13582 to -4295	Yes	***	0.0001
Control:NT vs. MyD88:Fli1	-9722	-14365 to -5079	Yes	****	<0.0001
Control:NT vs. TRB3 :NT	-2564	-7208 to 2079	No	ns	0.5622
Control:NT vs. TRB3 :Fli1	-1800	-6444 to 2843	No	ns	0.8694
Control:NT vs. TRB3+MyD88:NT	-15292	-19936 to -10649	Yes	****	<0.0001
Control:NT vs. TRB3+MyD88:Fli1	-5960	-10603 to -1316	Yes	**	0.0075
Control:Fli1 vs. MyD88:NT	-8391	-13034 to -3747	Yes	***	0.0002
Control:Fli1 vs. MyD88:Fli1	-9174	-13817 to -4531	Yes	****	<0.0001
Control:Fli1 vs. TRB3 :NT	-2016	-6660 to 2627	No	ns	0.7952
Control:Fli1 vs. TRB3 :Fli1	-1252	-5896 to 3391	No	ns	0.9777
Control:Fli1 vs. TRB3+MyD88:NT	-14744	-19388 to -10101	Yes	****	<0.0001
Control:Fli1 vs. TRB3+MyD88:Fli1	-5412	-10055 to -768.4	Yes	*	0.0167
MyD88:NT vs. MyD88:Fli1	-783.3	-5427 to 3860	No	ns	0.9986
MyD88:NT vs. TRB3 :NT	6374	1731 to 11018	Yes	**	0.0041
MyD88:NT vs. TRB3 :Fli1	7138	2495 to 11782	Yes	**	0.0014
MyD88:NT vs. TRB3+MyD88:NT	-6354	-10997 to -1710	Yes	**	0.0043
MyD88:NT vs. TRB3+MyD88:Fli1	2979	-1664 to 7622	No	ns	0.3893
MyD88:Fli1 vs. TRB3 :NT	7158	2514 to 11801	Yes	**	0.0013
MyD88:Fli1 vs. TRB3 :Fli1	7922	3278 to 12565	Yes	***	0.0005
MyD88:Fli1 vs. TRB3+MyD88:NT	-5570	-10214 to -927.1	Yes	*	0.0133
MyD88:Fli1 vs. TRB3+MyD88:Fli1	3762	-880.9 to 8406	No	ns	0.1614
TRB3 :NT vs. TRB3 :Fli1	764.0	-3879 to 5407	No	ns	0.9988
TRB3 :NT vs. TRB3+MyD88:NT	-12728	-17371 to -8085	Yes	****	<0.0001
TRB3 :NT vs. TRB3+MyD88:Fli1	-3395	-8039 to 1248	No	ns	0.2500
TRB3 :Fli1 vs. TRB3+MyD88:NT	-13492	-18135 to -8849	Yes	****	<0.0001
TRB3 :Fli1 vs. TRB3+MyD88:Fli1	-4159	-8803 to 483.9	No	ns	0.0968
TRB3+MyD88:NT vs. TRB3+MyD88:Fli1	9333	4689 to 13976	Yes	****	<0.0001
Test details	Mean 1	Mean 2	Mean Diff.	SE of diff.	N1	N2	q	DF
Control:NT vs. Control:Fli1	400.3	948.3	-548.0	1341	3	3	0.5779	16.00
Control:NT vs. MyD88:NT	400.3	9339	-8939	1341	3	3	9.426	16.00
Control:NT vs. MyD88:Fli1	400.3	10122	-9722	1341	3	3	10.25	16.00
Control:NT vs. TRB3 :NT	400.3	2965	-2564	1341	3	3	2.704	16.00
Control:NT vs. TRB3 :Fli1	400.3	2201	-1800	1341	3	3	1.898	16.00
Control:NT vs. TRB3+MyD88:NT	400.3	15693	-15292	1341	3	3	16.13	16.00
Control:NT vs. TRB3+MyD88:Fli1	400.3	6360	-5960	1341	3	3	6.284	16.00
Control:Fli1 vs. MyD88:NT	948.3	9339	-8391	1341	3	3	8.848	16.00
Control:Fli1 vs. MyD88:Fli1	948.3	10122	-9174	1341	3	3	9.674	16.00
Control:Fli1 vs. TRB3 :NT	948.3	2965	-2016	1341	3	3	2.126	16.00
Control:Fli1 vs. TRB3 :Fli1	948.3	2201	-1252	1341	3	3	1.321	16.00
Control:Fli1 vs. TRB3+MyD88:NT	948.3	15693	-14744	1341	3	3	15.55	16.00
Control:Fli1 vs. TRB3+MyD88:Fli1	948.3	6360	-5412	1341	3	3	5.707	16.00
MyD88:NT vs. MyD88:Fli1	9339	10122	-783.3	1341	3	3	0.8260	16.00
MyD88:NT vs. TRB3 :NT	9339	2965	6374	1341	3	3	6.722	16.00
MyD88:NT vs. TRB3 :Fli1	9339	2201	7138	1341	3	3	7.527	16.00
MyD88:NT vs. TRB3+MyD88:NT	9339	15693	-6354	1341	3	3	6.700	16.00
MyD88:NT vs. TRB3+MyD88:Fli1	9339	6360	2979	1341	3	3	3.141	16.00
MyD88:Fli1 vs. TRB3 :NT	10122	2965	7158	1341	3	3	7.548	16.00
MyD88:Fli1 vs. TRB3 :Fli1	10122	2201	7922	1341	3	3	8.353	16.00
MyD88:Fli1 vs. TRB3+MyD88:NT	10122	15693	-5570	1341	3	3	5.874	16.00
MyD88:Fli1 vs. TRB3+MyD88:Fli1	10122	6360	3762	1341	3	3	3.967	16.00
TRB3 :NT vs. TRB3 :Fli1	2965	2201	764.0	1341	3	3	0.8056	16.00
TRB3 :NT vs. TRB3+MyD88:NT	2965	15693	-12728	1341	3	3	13.42	16.00
TRB3 :NT vs. TRB3+MyD88:Fli1	2965	6360	-3395	1341	3	3	3.580	16.00
TRB3 :Fli1 vs. TRB3+MyD88:NT	2201	15693	-13492	1341	3	3	14.23	16.00
TRB3 :Fli1 vs. TRB3+MyD88:Fli1	2201	6360	-4159	1341	3	3	4.386	16.00
TRB3+MyD88:NT vs. TRB3+MyD88:Fli1	15693	6360	9333	1341	3	3	9.841	16.00
