# Supplementary material for: Stress-induced pseudokinase TRB3 augments IL1β signaling by interacting with Flightless homolog 1
Source: J Biol Chem. 2023 May 11;299(8):104803. doi: 10.1016/j.jbc.2023.104803 (PMC10432976; doi:10.1016/j.jbc.2023.104803)
Supplement: Supporting information [file mmc3.zip › Prism_Stats_CSV/Fig3J_APEX-TRB3_fli_intn.csv]

Table Analyzed	Col: Entering replicate data
Data sets analyzed	A-C
ANOVA summary
F	42.06
P value	0.0003
P value summary	***
Significant diff. among means (P < 0.05)?	Yes
R squared	0.9334
Brown-Forsythe test
F (DFn, DFd)	1.941 (2, 6)
P value	0.2239
P value summary	ns
Are SDs significantly different (P < 0.05)?	No
Bartlett's test
Bartlett's statistic (corrected)
P value
P value summary
Are SDs significantly different (P < 0.05)?
ANOVA table	SS	DF	MS	F (DFn, DFd)	P value
Treatment (between columns)	86.74	2	43.37	F (2, 6) = 42.06	P=0.0003
Residual (within columns)	6.188	6	1.031
Total	92.93	8
Data summary
Number of treatments (columns)	3
Number of values (total)	9
