# Supplementary material for: Stress-induced pseudokinase TRB3 augments IL1β signaling by interacting with Flightless homolog 1
Source: J Biol Chem. 2023 May 11;299(8):104803. doi: 10.1016/j.jbc.2023.104803 (PMC10432976; doi:10.1016/j.jbc.2023.104803)
Supplement: Supporting information [file mmc3.zip › Prism_Stats_CSV/Fig2B_IL1mRNA.csv]

Compare cell means regardless of rows and columns
Number of families	1
Number of comparisons per family	6
Alpha	0.05
Tukey's multiple comparisons test	Mean Diff.	95.00% CI of diff.	Below threshold?	Summary	Adjusted P Value
Wild-Type:NT vs. Wild-Type:IL-1β	-21.82	-23.79 to -19.86	Yes	****	<0.0001
Wild-Type:NT vs. TRB3KO:NT	0.3090	-1.654 to 2.272	No	ns	0.9558
Wild-Type:NT vs. TRB3KO:IL-1β	-15.49	-17.45 to -13.53	Yes	****	<0.0001
Wild-Type:IL-1β vs. TRB3KO:NT	22.13	20.17 to 24.10	Yes	****	<0.0001
Wild-Type:IL-1β vs. TRB3KO:IL-1β	6.336	4.373 to 8.298	Yes	****	<0.0001
TRB3KO:NT vs. TRB3KO:IL-1β	-15.80	-17.76 to -13.83	Yes	****	<0.0001
Test details	Mean 1	Mean 2	Mean Diff.	SE of diff.	N1	N2	q	DF
Wild-Type:NT vs. Wild-Type:IL-1β	0.9785	22.80	-21.82	0.6128	3	3	50.36	8.000
Wild-Type:NT vs. TRB3KO:NT	0.9785	0.6695	0.3090	0.6128	3	3	0.7131	8.000
Wild-Type:NT vs. TRB3KO:IL-1β	0.9785	16.47	-15.49	0.6128	3	3	35.74	8.000
Wild-Type:IL-1β vs. TRB3KO:NT	22.80	0.6695	22.13	0.6128	3	3	51.07	8.000
Wild-Type:IL-1β vs. TRB3KO:IL-1β	22.80	16.47	6.336	0.6128	3	3	14.62	8.000
TRB3KO:NT vs. TRB3KO:IL-1β	0.6695	16.47	-15.80	0.6128	3	3	36.45	8.000
