# Supplementary material for: Stress-induced pseudokinase TRB3 augments IL1β signaling by interacting with Flightless homolog 1
Source: J Biol Chem. 2023 May 11;299(8):104803. doi: 10.1016/j.jbc.2023.104803 (PMC10432976; doi:10.1016/j.jbc.2023.104803)
Supplement: Supporting information [file mmc3.zip › Prism_Stats_CSV/Fig1E_pIKK.csv]

Compare cell means regardless of rows and columns
Number of families	1
Number of comparisons per family	6
Alpha	0.05
Tukey's multiple comparisons test	Mean Diff.	95.00% CI of diff.	Below threshold?	Summary	Adjusted P Value
NT:Wild-TypepIKK vs. NT:TRB3KO-pIKK	-7.750	-10.07 to -5.432	Yes	****	<0.0001
NT:Wild-TypepIKK vs. LPS:Wild-TypepIKK	0.5400	-1.778 to 2.858	No	ns	0.8759
NT:Wild-TypepIKK vs. LPS:TRB3KO-pIKK	-2.413	-4.731 to -0.09554	Yes	*	0.0415
NT:TRB3KO-pIKK vs. LPS:Wild-TypepIKK	8.290	5.972 to 10.61	Yes	****	<0.0001
NT:TRB3KO-pIKK vs. LPS:TRB3KO-pIKK	5.337	3.019 to 7.654	Yes	***	0.0004
LPS:Wild-TypepIKK vs. LPS:TRB3KO-pIKK	-2.953	-5.271 to -0.6355	Yes	*	0.0150
Test details	Mean 1	Mean 2	Mean Diff.	SE of diff.	N1	N2	q	DF
NT:Wild-TypepIKK vs. NT:TRB3KO-pIKK	1.000	8.750	-7.750	0.7238	3	3	15.14	8.000
NT:Wild-TypepIKK vs. LPS:Wild-TypepIKK	1.000	0.4600	0.5400	0.7238	3	3	1.055	8.000
NT:Wild-TypepIKK vs. LPS:TRB3KO-pIKK	1.000	3.413	-2.413	0.7238	3	3	4.715	8.000
NT:TRB3KO-pIKK vs. LPS:Wild-TypepIKK	8.750	0.4600	8.290	0.7238	3	3	16.20	8.000
NT:TRB3KO-pIKK vs. LPS:TRB3KO-pIKK	8.750	3.413	5.337	0.7238	3	3	10.43	8.000
LPS:Wild-TypepIKK vs. LPS:TRB3KO-pIKK	0.4600	3.413	-2.953	0.7238	3	3	5.771	8.000
