# Supplementary material for: Stress-induced pseudokinase TRB3 augments IL1β signaling by interacting with Flightless homolog 1
Source: J Biol Chem. 2023 May 11;299(8):104803. doi: 10.1016/j.jbc.2023.104803 (PMC10432976; doi:10.1016/j.jbc.2023.104803)
Supplement: Supporting information [file mmc3.zip › Prism_Stats_CSV/Fig2D_iNOS_mRNA.csv]

Compare cell means regardless of rows and columns
Number of families	1
Number of comparisons per family	6
Alpha	0.05
Tukey's multiple comparisons test	Mean Diff.	95.00% CI of diff.	Below threshold?	Summary	Adjusted P Value
Wild-Type:NT vs. Wild-Type:IL-1β	-23.74	-29.05 to -18.43	Yes	****	<0.0001
Wild-Type:NT vs. TRB3KO:NT	0.6034	-4.706 to 5.913	No	ns	0.9824
Wild-Type:NT vs. TRB3KO:IL-1β	-15.21	-20.52 to -9.904	Yes	****	<0.0001
Wild-Type:IL-1β vs. TRB3KO:NT	24.34	19.03 to 29.65	Yes	****	<0.0001
Wild-Type:IL-1β vs. TRB3KO:IL-1β	8.522	3.212 to 13.83	Yes	**	0.0039
TRB3KO:NT vs. TRB3KO:IL-1β	-15.82	-21.13 to -10.51	Yes	****	<0.0001
Test details	Mean 1	Mean 2	Mean Diff.	SE of diff.	N1	N2	q	DF
Wild-Type:NT vs. Wild-Type:IL-1β	1.319	25.05	-23.74	1.658	3	3	20.24	8.000
Wild-Type:NT vs. TRB3KO:NT	1.319	0.7158	0.6034	1.658	3	3	0.5147	8.000
Wild-Type:NT vs. TRB3KO:IL-1β	1.319	16.53	-15.21	1.658	3	3	12.98	8.000
Wild-Type:IL-1β vs. TRB3KO:NT	25.05	0.7158	24.34	1.658	3	3	20.76	8.000
Wild-Type:IL-1β vs. TRB3KO:IL-1β	25.05	16.53	8.522	1.658	3	3	7.268	8.000
TRB3KO:NT vs. TRB3KO:IL-1β	0.7158	16.53	-15.82	1.658	3	3	13.49	8.000
