# Supplementary material for: Stress-induced pseudokinase TRB3 augments IL1β signaling by interacting with Flightless homolog 1
Source: J Biol Chem. 2023 May 11;299(8):104803. doi: 10.1016/j.jbc.2023.104803 (PMC10432976; doi:10.1016/j.jbc.2023.104803)
Supplement: Supporting information [file mmc3.zip › Prism_Stats_CSV/Fig3C_LRRFli_TRB3INtn.csv]

Table Analyzed	Col: Entering replicate data
Data sets analyzed	A-C
ANOVA summary
F	32.06
P value	<0.0001
P value summary	****
Significant diff. among means (P < 0.05)?	Yes
R squared	0.8769
Brown-Forsythe test
F (DFn, DFd)	3.621 (2, 9)
P value	0.0702
P value summary	ns
Are SDs significantly different (P < 0.05)?	No
Bartlett's test
Bartlett's statistic (corrected)	26.43
P value	<0.0001
P value summary	****
Are SDs significantly different (P < 0.05)?	Yes
ANOVA table	SS	DF	MS	F (DFn, DFd)	P value
Treatment (between columns)	708.4	2	354.2	F (2, 9) = 32.06	P<0.0001
Residual (within columns)	99.42	9	11.05
Total	807.8	11
Data summary
Number of treatments (columns)	3
Number of values (total)	12
