# Supplementary material for: Stress-induced pseudokinase TRB3 augments IL1β signaling by interacting with Flightless homolog 1
Source: J Biol Chem. 2023 May 11;299(8):104803. doi: 10.1016/j.jbc.2023.104803 (PMC10432976; doi:10.1016/j.jbc.2023.104803)
Supplement: Supporting information [file mmc3.zip › Prism_Stats_CSV/Fig1I_TRB3_gRNA-verif.csv]

Compare cell means regardless of rows and columns
Number of families	1
Number of comparisons per family	15
Alpha	0.05
Tukey's multiple comparisons test	Mean Diff.	95.00% CI of diff.	Below threshold?	Summary	Adjusted P Value
Control:NT vs. Control:IL-1β	-6.250	-9.801 to -2.699	Yes	***	0.0008
Control:NT vs. Exon2:NT	-0.1604	-3.711 to 3.390	No	ns	>0.9999
Control:NT vs. Exon2:IL-1β	-0.3010	-3.852 to 3.250	No	ns	0.9997
Control:NT vs. Exon3:NT	-0.3955	-3.946 to 3.155	No	ns	0.9988
Control:NT vs. Exon3:IL-1β	-0.04824	-3.599 to 3.502	No	ns	>0.9999
Control:IL-1β vs. Exon2:NT	6.089	2.539 to 9.640	Yes	***	0.0010
Control:IL-1β vs. Exon2:IL-1β	5.949	2.398 to 9.500	Yes	**	0.0012
Control:IL-1β vs. Exon3:NT	5.854	2.304 to 9.405	Yes	**	0.0014
Control:IL-1β vs. Exon3:IL-1β	6.202	2.651 to 9.752	Yes	***	0.0008
Exon2:NT vs. Exon2:IL-1β	-0.1406	-3.691 to 3.410	No	ns	>0.9999
Exon2:NT vs. Exon3:NT	-0.2351	-3.786 to 3.316	No	ns	>0.9999
Exon2:NT vs. Exon3:IL-1β	0.1121	-3.439 to 3.663	No	ns	>0.9999
Exon2:IL-1β vs. Exon3:NT	-0.09446	-3.645 to 3.456	No	ns	>0.9999
Exon2:IL-1β vs. Exon3:IL-1β	0.2528	-3.298 to 3.803	No	ns	0.9999
Exon3:NT vs. Exon3:IL-1β	0.3472	-3.203 to 3.898	No	ns	0.9993
Test details	Mean 1	Mean 2	Mean Diff.	SE of diff.	N1	N2	q	DF
Control:NT vs. Control:IL-1β	1.001	7.251	-6.250	1.057	3	3	8.361	12.00
Control:NT vs. Exon2:NT	1.001	1.161	-0.1604	1.057	3	3	0.2146	12.00
Control:NT vs. Exon2:IL-1β	1.001	1.302	-0.3010	1.057	3	3	0.4027	12.00
Control:NT vs. Exon3:NT	1.001	1.396	-0.3955	1.057	3	3	0.5291	12.00
Control:NT vs. Exon3:IL-1β	1.001	1.049	-0.04824	1.057	3	3	0.06454	12.00
Control:IL-1β vs. Exon2:NT	7.251	1.161	6.089	1.057	3	3	8.147	12.00
Control:IL-1β vs. Exon2:IL-1β	7.251	1.302	5.949	1.057	3	3	7.959	12.00
Control:IL-1β vs. Exon3:NT	7.251	1.396	5.854	1.057	3	3	7.832	12.00
Control:IL-1β vs. Exon3:IL-1β	7.251	1.049	6.202	1.057	3	3	8.297	12.00
Exon2:NT vs. Exon2:IL-1β	1.161	1.302	-0.1406	1.057	3	3	0.1881	12.00
Exon2:NT vs. Exon3:NT	1.161	1.396	-0.2351	1.057	3	3	0.3145	12.00
Exon2:NT vs. Exon3:IL-1β	1.161	1.049	0.1121	1.057	3	3	0.1500	12.00
Exon2:IL-1β vs. Exon3:NT	1.302	1.396	-0.09446	1.057	3	3	0.1264	12.00
Exon2:IL-1β vs. Exon3:IL-1β	1.302	1.049	0.2528	1.057	3	3	0.3381	12.00
Exon3:NT vs. Exon3:IL-1β	1.396	1.049	0.3472	1.057	3	3	0.4645	12.00
