# Supplementary material for: Stress-induced pseudokinase TRB3 augments IL1β signaling by interacting with Flightless homolog 1
Source: J Biol Chem. 2023 May 11;299(8):104803. doi: 10.1016/j.jbc.2023.104803 (PMC10432976; doi:10.1016/j.jbc.2023.104803)
Supplement: Supporting information [file mmc3.zip › Prism_Stats_CSV/Fig1E_TAK1.csv]

Compare cell means regardless of rows and columns
Number of families	1
Number of comparisons per family	6
Alpha	0.05
Tukey's multiple comparisons test	Mean Diff.	95.00% CI of diff.	Below threshold?	Summary	Adjusted P Value
Wild-Type:nt vs. Wild-Type:lps	-5.167	-7.085 to -3.248	Yes	***	0.0001
Wild-Type:nt vs. TRB3KO:nt	-0.4200	-2.339 to 1.499	No	ns	0.8939
Wild-Type:nt vs. TRB3KO:lps	-2.013	-3.932 to -0.09452	Yes	*	0.0401
Wild-Type:lps vs. TRB3KO:nt	4.747	2.828 to 6.665	Yes	***	0.0002
Wild-Type:lps vs. TRB3KO:lps	3.153	1.235 to 5.072	Yes	**	0.0034
TRB3KO:nt vs. TRB3KO:lps	-1.593	-3.512 to 0.3255	No	ns	0.1076
Test details	Mean 1	Mean 2	Mean Diff.	SE of diff.	N1	N2	q	DF
Wild-Type:nt vs. Wild-Type:lps	1.000	6.167	-5.167	0.5992	3	3	12.19	8.000
Wild-Type:nt vs. TRB3KO:nt	1.000	1.420	-0.4200	0.5992	3	3	0.9913	8.000
Wild-Type:nt vs. TRB3KO:lps	1.000	3.013	-2.013	0.5992	3	3	4.752	8.000
Wild-Type:lps vs. TRB3KO:nt	6.167	1.420	4.747	0.5992	3	3	11.20	8.000
Wild-Type:lps vs. TRB3KO:lps	6.167	3.013	3.153	0.5992	3	3	7.443	8.000
TRB3KO:nt vs. TRB3KO:lps	1.420	3.013	-1.593	0.5992	3	3	3.761	8.000
