# Supplementary material for: Stress-induced pseudokinase TRB3 augments IL1β signaling by interacting with Flightless homolog 1
Source: J Biol Chem. 2023 May 11;299(8):104803. doi: 10.1016/j.jbc.2023.104803 (PMC10432976; doi:10.1016/j.jbc.2023.104803)
Supplement: Supporting information [file mmc3.zip › Prism_Stats_CSV/Fig2C_MCP1_mRNA.csv]

Compare cell means regardless of rows and columns
Number of families	1
Number of comparisons per family	6
Alpha	0.05
Tukey's multiple comparisons test	Mean Diff.	95.00% CI of diff.	Below threshold?	Summary	Adjusted P Value
Wild-Type:NT vs. Wild-Type:IL-1β	-232.8	-282.8 to -182.9	Yes	****	<0.0001
Wild-Type:NT vs. TRB3KO:NT	0.3216	-49.59 to 50.23	No	ns	>0.9999
Wild-Type:NT vs. TRB3KO:IL-1β	-40.14	-90.04 to 9.770	No	ns	0.1210
Wild-Type:IL-1β vs. TRB3KO:NT	233.2	183.3 to 283.1	Yes	****	<0.0001
Wild-Type:IL-1β vs. TRB3KO:IL-1β	192.7	142.8 to 242.6	Yes	****	<0.0001
TRB3KO:NT vs. TRB3KO:IL-1β	-40.46	-90.36 to 9.449	No	ns	0.1175
Test details	Mean 1	Mean 2	Mean Diff.	SE of diff.	N1	N2	q	DF
Wild-Type:NT vs. Wild-Type:IL-1β	1.000	233.8	-232.8	15.58	3	3	21.13	8.000
Wild-Type:NT vs. TRB3KO:NT	1.000	0.6784	0.3216	15.58	3	3	0.02919	8.000
Wild-Type:NT vs. TRB3KO:IL-1β	1.000	41.14	-40.14	15.58	3	3	3.642	8.000
Wild-Type:IL-1β vs. TRB3KO:NT	233.8	0.6784	233.2	15.58	3	3	21.16	8.000
Wild-Type:IL-1β vs. TRB3KO:IL-1β	233.8	41.14	192.7	15.58	3	3	17.49	8.000
TRB3KO:NT vs. TRB3KO:IL-1β	0.6784	41.14	-40.46	15.58	3	3	3.671	8.000
