# Supplementary material for: Stress-induced pseudokinase TRB3 augments IL1β signaling by interacting with Flightless homolog 1
Source: J Biol Chem. 2023 May 11;299(8):104803. doi: 10.1016/j.jbc.2023.104803 (PMC10432976; doi:10.1016/j.jbc.2023.104803)
Supplement: Supporting information [file mmc3.zip › Prism_Stats_CSV/Fig2H_iNOS_LPS.csv]

Compare cell means regardless of rows and columns
Number of families	1
Number of comparisons per family	15
Alpha	0.05
Tukey's multiple comparisons test	Mean Diff.	95.00% CI of diff.	Below threshold?	Summary	Adjusted P Value
NT:NT vs. NT:LPS	-2.216	-3.241 to -1.191	Yes	***	0.0001
NT:NT vs. TRB3KO:NT	0.3121	-0.7125 to 1.337	No	ns	0.9013
NT:NT vs. TRB3KO:LPS	0.2122	-0.8124 to 1.237	No	ns	0.9789
NT:NT vs. TLR4KO:NT	0.8559	-0.1687 to 1.881	No	ns	0.1238
NT:NT vs. TLR4KO:LPS	0.4092	-0.6154 to 1.434	No	ns	0.7583
NT:LPS vs. TRB3KO:NT	2.528	1.503 to 3.553	Yes	****	<0.0001
NT:LPS vs. TRB3KO:LPS	2.428	1.404 to 3.453	Yes	****	<0.0001
NT:LPS vs. TLR4KO:NT	3.072	2.047 to 4.096	Yes	****	<0.0001
NT:LPS vs. TLR4KO:LPS	2.625	1.601 to 3.650	Yes	****	<0.0001
TRB3KO:NT vs. TRB3KO:LPS	-0.09989	-1.124 to 0.9247	No	ns	0.9994
TRB3KO:NT vs. TLR4KO:NT	0.5438	-0.4808 to 1.568	No	ns	0.5097
TRB3KO:NT vs. TLR4KO:LPS	0.09706	-0.9275 to 1.122	No	ns	0.9994
TRB3KO:LPS vs. TLR4KO:NT	0.6437	-0.3809 to 1.668	No	ns	0.3436
TRB3KO:LPS vs. TLR4KO:LPS	0.1970	-0.8276 to 1.222	No	ns	0.9848
TLR4KO:NT vs. TLR4KO:LPS	-0.4467	-1.471 to 0.5779	No	ns	0.6909
Test details	Mean 1	Mean 2	Mean Diff.	SE of diff.	N1	N2	q	DF
NT:NT vs. NT:LPS	1.003	3.219	-2.216	0.3050	3	3	10.27	12.00
NT:NT vs. TRB3KO:NT	1.003	0.6912	0.3121	0.3050	3	3	1.447	12.00
NT:NT vs. TRB3KO:LPS	1.003	0.7911	0.2122	0.3050	3	3	0.9840	12.00
NT:NT vs. TLR4KO:NT	1.003	0.1474	0.8559	0.3050	3	3	3.968	12.00
NT:NT vs. TLR4KO:LPS	1.003	0.5941	0.4092	0.3050	3	3	1.897	12.00
NT:LPS vs. TRB3KO:NT	3.219	0.6912	2.528	0.3050	3	3	11.72	12.00
NT:LPS vs. TRB3KO:LPS	3.219	0.7911	2.428	0.3050	3	3	11.26	12.00
NT:LPS vs. TLR4KO:NT	3.219	0.1474	3.072	0.3050	3	3	14.24	12.00
NT:LPS vs. TLR4KO:LPS	3.219	0.5941	2.625	0.3050	3	3	12.17	12.00
TRB3KO:NT vs. TRB3KO:LPS	0.6912	0.7911	-0.09989	0.3050	3	3	0.4631	12.00
TRB3KO:NT vs. TLR4KO:NT	0.6912	0.1474	0.5438	0.3050	3	3	2.521	12.00
TRB3KO:NT vs. TLR4KO:LPS	0.6912	0.5941	0.09706	0.3050	3	3	0.4500	12.00
TRB3KO:LPS vs. TLR4KO:NT	0.7911	0.1474	0.6437	0.3050	3	3	2.984	12.00
TRB3KO:LPS vs. TLR4KO:LPS	0.7911	0.5941	0.1970	0.3050	3	3	0.9131	12.00
TLR4KO:NT vs. TLR4KO:LPS	0.1474	0.5941	-0.4467	0.3050	3	3	2.071	12.00
