# Supplementary material for: Stress-induced pseudokinase TRB3 augments IL1β signaling by interacting with Flightless homolog 1
Source: J Biol Chem. 2023 May 11;299(8):104803. doi: 10.1016/j.jbc.2023.104803 (PMC10432976; doi:10.1016/j.jbc.2023.104803)
Supplement: Supporting information [file mmc3.zip › Prism_Stats_CSV/Fig2J_Human SICC_tunel.csv]

Number of families	1
Number of comparisons per family	10
Alpha	0.05
Tukey's multiple comparisons test	Mean Diff.	95.00% CI of diff.	Below threshold?	Summary	Adjusted P Value
Unstim vs. STIM	-50.50	-63.03 to -37.97	Yes	****	<0.0001	A-B
Unstim vs. CEP11004	-15.10	-27.63 to -2.571	Yes	*	0.0176	A-C
Unstim vs. TPCA	-8.177	-20.71 to 4.352	No	ns	0.2731	A-D
Unstim vs. CEP+TPCA	-0.9200	-13.45 to 11.61	No	ns	0.9991	A-E
STIM vs. CEP11004	35.40	22.87 to 47.93	Yes	****	<0.0001	B-C
STIM vs. TPCA	42.32	29.79 to 54.85	Yes	****	<0.0001	B-D
STIM vs. CEP+TPCA	49.58	37.05 to 62.11	Yes	****	<0.0001	B-E
CEP11004 vs. TPCA	6.923	-5.606 to 19.45	No	ns	0.4147	C-D
CEP11004 vs. CEP+TPCA	14.18	1.651 to 26.71	Yes	*	0.0255	C-E
TPCA vs. CEP+TPCA	7.257	-5.272 to 19.79	No	ns	0.3731	D-E
Test details	Mean 1	Mean 2	Mean Diff.	SE of diff.	n1	n2	q	DF
Unstim vs. STIM	1.200	51.70	-50.50	3.807	3	3	18.76	10
Unstim vs. CEP11004	1.200	16.30	-15.10	3.807	3	3	5.609	10
Unstim vs. TPCA	1.200	9.377	-8.177	3.807	3	3	3.038	10
Unstim vs. CEP+TPCA	1.200	2.120	-0.9200	3.807	3	3	0.3418	10
STIM vs. CEP11004	51.70	16.30	35.40	3.807	3	3	13.15	10
STIM vs. TPCA	51.70	9.377	42.32	3.807	3	3	15.72	10
STIM vs. CEP+TPCA	51.70	2.120	49.58	3.807	3	3	18.42	10
CEP11004 vs. TPCA	16.30	9.377	6.923	3.807	3	3	2.572	10
CEP11004 vs. CEP+TPCA	16.30	2.120	14.18	3.807	3	3	5.268	10
TPCA vs. CEP+TPCA	9.377	2.120	7.257	3.807	3	3	2.696	10
