# Supplementary material for: Stress-induced pseudokinase TRB3 augments IL1β signaling by interacting with Flightless homolog 1
Source: J Biol Chem. 2023 May 11;299(8):104803. doi: 10.1016/j.jbc.2023.104803 (PMC10432976; doi:10.1016/j.jbc.2023.104803)
Supplement: Supporting information [file mmc3.zip › Prism_Stats_CSV/Fig4F_Fli1_siRNA-Casp3.csv]

Compare cell means regardless of rows and columns
Number of families	1
Number of comparisons per family	6
Alpha	0.05
Tukey's multiple comparisons test	Mean Diff.	95.00% CI of diff.	Below threshold?	Summary	Adjusted P Value
Scrambled:NT vs. Scrambled:LPS	-0.7767	-7.953 to 6.400	No	ns	0.9847
Scrambled:NT vs. Fli1 siRNA:NT	-5.917	-13.09 to 1.260	No	ns	0.1105
Scrambled:NT vs. Fli1 siRNA:LPS	-14.17	-21.35 to -6.997	Yes	**	0.0010
Scrambled:LPS vs. Fli1 siRNA:NT	-5.140	-12.32 to 2.036	No	ns	0.1786
Scrambled:LPS vs. Fli1 siRNA:LPS	-13.40	-20.57 to -6.220	Yes	**	0.0015
Fli1 siRNA:NT vs. Fli1 siRNA:LPS	-8.257	-15.43 to -1.080	Yes	*	0.0256
Test details	Mean 1	Mean 2	Mean Diff.	SE of diff.	N1	N2	q	DF
Scrambled:NT vs. Scrambled:LPS	1.000	1.777	-0.7767	2.241	3	3	0.4901	8.000
Scrambled:NT vs. Fli1 siRNA:NT	1.000	6.917	-5.917	2.241	3	3	3.734	8.000
Scrambled:NT vs. Fli1 siRNA:LPS	1.000	15.17	-14.17	2.241	3	3	8.944	8.000
Scrambled:LPS vs. Fli1 siRNA:NT	1.777	6.917	-5.140	2.241	3	3	3.244	8.000
Scrambled:LPS vs. Fli1 siRNA:LPS	1.777	15.17	-13.40	2.241	3	3	8.454	8.000
Fli1 siRNA:NT vs. Fli1 siRNA:LPS	6.917	15.17	-8.257	2.241	3	3	5.211	8.000
