# Supplementary material for: Stress-induced pseudokinase TRB3 augments IL1β signaling by interacting with Flightless homolog 1
Source: J Biol Chem. 2023 May 11;299(8):104803. doi: 10.1016/j.jbc.2023.104803 (PMC10432976; doi:10.1016/j.jbc.2023.104803)
Supplement: Supporting information [file mmc3.zip › Prism_Stats_CSV/Fig2A_NFKB-luc-TRB3gRNA.csv]

Compare cell means regardless of rows and columns
Number of families	1
Number of comparisons per family	15
Alpha	0.05
Tukey's multiple comparisons test	Mean Diff.	95.00% CI of diff.	Below threshold?	Summary	Adjusted P Value
Control:NT vs. Control:IL-1β	-10699	-12134 to -9264	Yes	****	<0.0001
Control:NT vs. Exon2:NT	310.7	-1125 to 1746	No	ns	0.9746
Control:NT vs. Exon2:IL-1β	-4436	-5871 to -3001	Yes	****	<0.0001
Control:NT vs. Exon3:NT	1117	-317.9 to 2553	No	ns	0.1668
Control:NT vs. Exon3:IL-1β	-4493	-5928 to -3058	Yes	****	<0.0001
Control:IL-1β vs. Exon2:NT	11010	9574 to 12445	Yes	****	<0.0001
Control:IL-1β vs. Exon2:IL-1β	6263	4828 to 7698	Yes	****	<0.0001
Control:IL-1β vs. Exon3:NT	11816	10381 to 13252	Yes	****	<0.0001
Control:IL-1β vs. Exon3:IL-1β	6206	4771 to 7641	Yes	****	<0.0001
Exon2:NT vs. Exon2:IL-1β	-4747	-6182 to -3311	Yes	****	<0.0001
Exon2:NT vs. Exon3:NT	806.7	-628.6 to 2242	No	ns	0.4527
Exon2:NT vs. Exon3:IL-1β	-4804	-6239 to -3368	Yes	****	<0.0001
Exon2:IL-1β vs. Exon3:NT	5553	4118 to 6989	Yes	****	<0.0001
Exon2:IL-1β vs. Exon3:IL-1β	-57.00	-1492 to 1378	No	ns	>0.9999
Exon3:NT vs. Exon3:IL-1β	-5610	-7046 to -4175	Yes	****	<0.0001
Test details	Mean 1	Mean 2	Mean Diff.	SE of diff.	N1	N2	q	DF
Control:NT vs. Control:IL-1β	2686	13385	-10699	427.3	3	3	35.41	12.00
Control:NT vs. Exon2:NT	2686	2376	310.7	427.3	3	3	1.028	12.00
Control:NT vs. Exon2:IL-1β	2686	7122	-4436	427.3	3	3	14.68	12.00
Control:NT vs. Exon3:NT	2686	1569	1117	427.3	3	3	3.698	12.00
Control:NT vs. Exon3:IL-1β	2686	7179	-4493	427.3	3	3	14.87	12.00
Control:IL-1β vs. Exon2:NT	13385	2376	11010	427.3	3	3	36.44	12.00
Control:IL-1β vs. Exon2:IL-1β	13385	7122	6263	427.3	3	3	20.73	12.00
Control:IL-1β vs. Exon3:NT	13385	1569	11816	427.3	3	3	39.11	12.00
Control:IL-1β vs. Exon3:IL-1β	13385	7179	6206	427.3	3	3	20.54	12.00
Exon2:NT vs. Exon2:IL-1β	2376	7122	-4747	427.3	3	3	15.71	12.00
Exon2:NT vs. Exon3:NT	2376	1569	806.7	427.3	3	3	2.670	12.00
Exon2:NT vs. Exon3:IL-1β	2376	7179	-4804	427.3	3	3	15.90	12.00
Exon2:IL-1β vs. Exon3:NT	7122	1569	5553	427.3	3	3	18.38	12.00
Exon2:IL-1β vs. Exon3:IL-1β	7122	7179	-57.00	427.3	3	3	0.1887	12.00
Exon3:NT vs. Exon3:IL-1β	1569	7179	-5610	427.3	3	3	18.57	12.00
