# Supplementary material for: Stress-induced pseudokinase TRB3 augments IL1β signaling by interacting with Flightless homolog 1
Source: J Biol Chem. 2023 May 11;299(8):104803. doi: 10.1016/j.jbc.2023.104803 (PMC10432976; doi:10.1016/j.jbc.2023.104803)
Supplement: Supporting information [file mmc3.zip › Prism_Stats_CSV/Fig1G_JNK_AUC_TRB3gRNA.csv]

Table Analyzed	Col: Entering replicate data
Column B	TRB3KO
vs.	vs.
Column A	Wild-Type
Unpaired t test
P value	0.0001
P value summary	***
Significantly different (P < 0.05)?	Yes
One- or two-tailed P value?	Two-tailed
t, df	t=15.04, df=4
How big is the difference?
Mean of column A	100.0
Mean of column B	59.92
Difference between means (B - A) ± SEM	-40.08 ± 2.665
95% confidence interval	-47.48 to -32.68
R squared (eta squared)	0.9826
F test to compare variances
F, DFn, Dfd	Infinity, 2, 2
P value	<0.0001
P value summary	****
Significantly different (P < 0.05)?	Yes
Data analyzed
Sample size, column A	3
Sample size, column B	3
