# Supplementary material for: Stress-induced pseudokinase TRB3 augments IL1β signaling by interacting with Flightless homolog 1
Source: J Biol Chem. 2023 May 11;299(8):104803. doi: 10.1016/j.jbc.2023.104803 (PMC10432976; doi:10.1016/j.jbc.2023.104803)
Supplement: Supporting information [file mmc3.zip › Prism_Stats_CSV/Fig2F_iNOS_islets_IL1b.csv]

Compare cell means regardless of rows and columns
Number of families	1
Number of comparisons per family	15
Alpha	0.05
Tukey's multiple comparisons test	Mean Diff.	95.00% CI of diff.	Below threshold?	Summary	Adjusted P Value
NT:Wild-Type vs. NT:TRB3KO	0.2614	-3.867 to 4.390	No	ns	>0.9999
NT:Wild-Type vs. IL1β:Wild-Type	-7.684	-11.81 to -3.556	Yes	***	0.0005
NT:Wild-Type vs. IL1β:TRB3KO	0.1226	-4.006 to 4.251	No	ns	>0.9999
NT:Wild-Type vs. Ins+IL1β:Wild-Type	-6.989	-11.12 to -2.861	Yes	**	0.0011
NT:Wild-Type vs. Ins+IL1β:TRB3KO	0.02578	-4.102 to 4.154	No	ns	>0.9999
NT:TRB3KO vs. IL1β:Wild-Type	-7.946	-12.07 to -3.818	Yes	***	0.0003
NT:TRB3KO vs. IL1β:TRB3KO	-0.1388	-4.267 to 3.989	No	ns	>0.9999
NT:TRB3KO vs. Ins+IL1β:Wild-Type	-7.251	-11.38 to -3.123	Yes	***	0.0008
NT:TRB3KO vs. Ins+IL1β:TRB3KO	-0.2357	-4.364 to 3.893	No	ns	>0.9999
IL1β:Wild-Type vs. IL1β:TRB3KO	7.807	3.679 to 11.94	Yes	***	0.0004
IL1β:Wild-Type vs. Ins+IL1β:Wild-Type	0.6950	-3.433 to 4.823	No	ns	0.9916
IL1β:Wild-Type vs. Ins+IL1β:TRB3KO	7.710	3.582 to 11.84	Yes	***	0.0005
IL1β:TRB3KO vs. Ins+IL1β:Wild-Type	-7.112	-11.24 to -2.984	Yes	***	0.0009
IL1β:TRB3KO vs. Ins+IL1β:TRB3KO	-0.09685	-4.225 to 4.031	No	ns	>0.9999
Ins+IL1β:Wild-Type vs. Ins+IL1β:TRB3KO	7.015	2.887 to 11.14	Yes	**	0.0011
Test details	Mean 1	Mean 2	Mean Diff.	SE of diff.	N1	N2	q	DF
NT:Wild-Type vs. NT:TRB3KO	1.017	0.7560	0.2614	1.229	3	3	0.3008	12.00
NT:Wild-Type vs. IL1β:Wild-Type	1.017	8.702	-7.684	1.229	3	3	8.842	12.00
NT:Wild-Type vs. IL1β:TRB3KO	1.017	0.8948	0.1226	1.229	3	3	0.1411	12.00
NT:Wild-Type vs. Ins+IL1β:Wild-Type	1.017	8.007	-6.989	1.229	3	3	8.042	12.00
NT:Wild-Type vs. Ins+IL1β:TRB3KO	1.017	0.9917	0.02578	1.229	3	3	0.02967	12.00
NT:TRB3KO vs. IL1β:Wild-Type	0.7560	8.702	-7.946	1.229	3	3	9.143	12.00
NT:TRB3KO vs. IL1β:TRB3KO	0.7560	0.8948	-0.1388	1.229	3	3	0.1597	12.00
NT:TRB3KO vs. Ins+IL1β:Wild-Type	0.7560	8.007	-7.251	1.229	3	3	8.343	12.00
NT:TRB3KO vs. Ins+IL1β:TRB3KO	0.7560	0.9917	-0.2357	1.229	3	3	0.2712	12.00
IL1β:Wild-Type vs. IL1β:TRB3KO	8.702	0.8948	7.807	1.229	3	3	8.983	12.00
IL1β:Wild-Type vs. Ins+IL1β:Wild-Type	8.702	8.007	0.6950	1.229	3	3	0.7997	12.00
IL1β:Wild-Type vs. Ins+IL1β:TRB3KO	8.702	0.9917	7.710	1.229	3	3	8.872	12.00
IL1β:TRB3KO vs. Ins+IL1β:Wild-Type	0.8948	8.007	-7.112	1.229	3	3	8.184	12.00
IL1β:TRB3KO vs. Ins+IL1β:TRB3KO	0.8948	0.9917	-0.09685	1.229	3	3	0.1114	12.00
Ins+IL1β:Wild-Type vs. Ins+IL1β:TRB3KO	8.007	0.9917	7.015	1.229	3	3	8.072	12.00
