# Supplementary material for: Stress-induced pseudokinase TRB3 augments IL1β signaling by interacting with Flightless homolog 1
Source: J Biol Chem. 2023 May 11;299(8):104803. doi: 10.1016/j.jbc.2023.104803 (PMC10432976; doi:10.1016/j.jbc.2023.104803)
Supplement: Supporting information [file mmc3.zip › Prism_Stats_CSV/Fig4F_TRB3_Oex-Casp3.csv]

Compare cell means regardless of rows and columns
Number of families	1
Number of comparisons per family	6
Alpha	0.05
Tukey's multiple comparisons test	Mean Diff.	95.00% CI of diff.	Below threshold?	Summary	Adjusted P Value
Control:NT vs. Control:LPS	-3.867	-18.72 to 10.99	No	ns	0.8374
Control:NT vs. TRB3:NT	-9.330	-24.19 to 5.527	No	ns	0.2603
Control:NT vs. TRB3:LPS	-30.02	-44.87 to -15.16	Yes	***	0.0009
Control:LPS vs. TRB3:NT	-5.463	-20.32 to 9.394	No	ns	0.6562
Control:LPS vs. TRB3:LPS	-26.15	-41.01 to -11.29	Yes	**	0.0022
TRB3:NT vs. TRB3:LPS	-20.69	-35.54 to -5.830	Yes	**	0.0091
Test details	Mean 1	Mean 2	Mean Diff.	SE of diff.	N1	N2	q	DF
Control:NT vs. Control:LPS	1.000	4.867	-3.867	4.639	3	3	1.179	8.000
Control:NT vs. TRB3:NT	1.000	10.33	-9.330	4.639	3	3	2.844	8.000
Control:NT vs. TRB3:LPS	1.000	31.02	-30.02	4.639	3	3	9.150	8.000
Control:LPS vs. TRB3:NT	4.867	10.33	-5.463	4.639	3	3	1.665	8.000
Control:LPS vs. TRB3:LPS	4.867	31.02	-26.15	4.639	3	3	7.971	8.000
TRB3:NT vs. TRB3:LPS	10.33	31.02	-20.69	4.639	3	3	6.306	8.000
