# Supplementary material for: Stress-induced pseudokinase TRB3 augments IL1β signaling by interacting with Flightless homolog 1
Source: J Biol Chem. 2023 May 11;299(8):104803. doi: 10.1016/j.jbc.2023.104803 (PMC10432976; doi:10.1016/j.jbc.2023.104803)
Supplement: Supporting information [file mmc3.zip › Prism_Stats_CSV/Fig4C_Myd88_Fli_intn_TRB3gRNA.csv]

Compare cell means regardless of rows and columns
Number of families	1
Number of comparisons per family	15
Alpha	0.05
Tukey's multiple comparisons test	Mean Diff.	95.00% CI of diff.	Below threshold?	Summary	Adjusted P Value
Control:NT vs. Control:IL-1β	80.91	60.70 to 101.1	Yes	****	<0.0001
Control:NT vs. TRB3 gRNA:NT	-5.667	-25.88 to 14.54	No	ns	0.9276
Control:NT vs. TRB3 gRNA:IL-1β	40.87	20.66 to 61.08	Yes	***	0.0002
Control:NT vs. TRB3 :NT	82.33	62.12 to 102.5	Yes	****	<0.0001
Control:NT vs. TRB3 :IL-1β	86.64	66.43 to 106.9	Yes	****	<0.0001
Control:IL-1β vs. TRB3 gRNA:NT	-86.57	-106.8 to -66.36	Yes	****	<0.0001
Control:IL-1β vs. TRB3 gRNA:IL-1β	-40.04	-60.25 to -19.83	Yes	***	0.0003
Control:IL-1β vs. TRB3 :NT	1.427	-18.78 to 21.64	No	ns	0.9999
Control:IL-1β vs. TRB3 :IL-1β	5.737	-14.47 to 25.95	No	ns	0.9241
TRB3 gRNA:NT vs. TRB3 gRNA:IL-1β	46.53	26.32 to 66.74	Yes	****	<0.0001
TRB3 gRNA:NT vs. TRB3 :NT	88.00	67.79 to 108.2	Yes	****	<0.0001
TRB3 gRNA:NT vs. TRB3 :IL-1β	92.31	72.10 to 112.5	Yes	****	<0.0001
TRB3 gRNA:IL-1β vs. TRB3 :NT	41.47	21.26 to 61.68	Yes	***	0.0002
TRB3 gRNA:IL-1β vs. TRB3 :IL-1β	45.78	25.57 to 65.99	Yes	****	<0.0001
TRB3 :NT vs. TRB3 :IL-1β	4.310	-15.90 to 24.52	No	ns	0.9761
Test details	Mean 1	Mean 2	Mean Diff.	SE of diff.	N1	N2	q	DF
Control:NT vs. Control:IL-1β	100.0	19.09	80.91	6.017	3	3	19.02	12.00
Control:NT vs. TRB3 gRNA:NT	100.0	105.7	-5.667	6.017	3	3	1.332	12.00
Control:NT vs. TRB3 gRNA:IL-1β	100.0	59.13	40.87	6.017	3	3	9.605	12.00
Control:NT vs. TRB3 :NT	100.0	17.67	82.33	6.017	3	3	19.35	12.00
Control:NT vs. TRB3 :IL-1β	100.0	13.36	86.64	6.017	3	3	20.36	12.00
Control:IL-1β vs. TRB3 gRNA:NT	19.09	105.7	-86.57	6.017	3	3	20.35	12.00
Control:IL-1β vs. TRB3 gRNA:IL-1β	19.09	59.13	-40.04	6.017	3	3	9.411	12.00
Control:IL-1β vs. TRB3 :NT	19.09	17.67	1.427	6.017	3	3	0.3353	12.00
Control:IL-1β vs. TRB3 :IL-1β	19.09	13.36	5.737	6.017	3	3	1.348	12.00
TRB3 gRNA:NT vs. TRB3 gRNA:IL-1β	105.7	59.13	46.53	6.017	3	3	10.94	12.00
TRB3 gRNA:NT vs. TRB3 :NT	105.7	17.67	88.00	6.017	3	3	20.68	12.00
TRB3 gRNA:NT vs. TRB3 :IL-1β	105.7	13.36	92.31	6.017	3	3	21.70	12.00
TRB3 gRNA:IL-1β vs. TRB3 :NT	59.13	17.67	41.47	6.017	3	3	9.746	12.00
TRB3 gRNA:IL-1β vs. TRB3 :IL-1β	59.13	13.36	45.78	6.017	3	3	10.76	12.00
TRB3 :NT vs. TRB3 :IL-1β	17.67	13.36	4.310	6.017	3	3	1.013	12.00
